# Supplementary material for: 2-(2-Fluoro­phen­yl)-3-methyl­sulfanyl-5-phenyl-1-benzo­furan
Source: Acta Crystallogr Sect E Struct Rep Online. 2013 Apr 13;69(Pt 5):o721. doi: 10.1107/S1600536813009768 (PMC3648253; doi:10.1107/S1600536813009768)
Supplement: Supplementary file 1 [file e-69-0o721-sup1.cif]

##############################################################################
#                                                                            #
# This CIF contains the data in a paper accepted for publication in          #
# Acta Crystallographica Section E. It conforms to the requirements of       #
# Notes for Authors for Acta Crystallographica Section E, and has been       #
# peer reviewed under the auspices of the IUCr Commission on Journals.       #
#                                                                            #
# Full details of the Crystallographic Information File format               #
# are given in the paper "The Crystallographic Information File (CIF):       #
# a New Standard Archive File for Crystallography" by S. R. Hall, F. H.      #
# Allen and I. D. Brown [Acta Cryst. (1991), A47, 655-685].                  #
#                                                                            #
# The current version of the core CIF dictionary is obtainable from          #
# ftp://ftp.iucr.org/pub/cif_core.dic.                                       #
#                                                                            #
# Software is freely available for graphical display of the structure(s)     #
# in this CIF. For information consult the CIF software page                 #
# http://www.iucr.org/resources/cif/software.                                #
#                                                                            #
# This file may be used for bona fide research purposes within the           #
# scientific community so long as proper attribution is given to the journal # 
# article from which it was obtained.                                        #
#                                                                            #
##############################################################################
data_global
_audit_creation_method     'form.cif (version 2.0)'
_journal_data_validation_number     ?
_journal_date_recd_electronic     2013-04-01
_journal_date_accepted     2013-04-09
_journal_name_full     'Acta Crystallographica, Section E'
_journal_year     2013
_journal_volume     69
_journal_issue      5
_journal_page_first     o721
_journal_page_last     o721
_journal_paper_category     QO
_journal_paper_doi     10.1107/S1600536813009768
_journal_coeditor_code     DS2230
_publ_contact_author_name     'Prof. Uk Lee'
_publ_contact_author_address
;
Department of Chemistry, Pukyong National University, 599-1 Daeyeon 3-dong
Nam-gu, Busan 608-737, Republic of Korea
;
_publ_contact_author_email     'uklee@pknu.ac.kr'
_publ_contact_author_fax     '+82-51-629-5583'
_publ_contact_author_phone     '+82-51-629-5596'
_publ_section_title
;
2-(2-Fluorophenyl)-3-methylsulfanyl-5-phenyl-1-benzofuran
;
loop_
    _publ_author_name
    _publ_author_address
    'Choi, Hong Dae'
;
Department of Chemistry, Dongeui University, San 24 Kaya-dong
Busanjin-gu, Busan 614-714, Republic of Korea
;
    'Seo, Pil Ja'
;
Department of Chemistry, Dongeui University, San 24 Kaya-dong
Busanjin-gu, Busan 614-714, Republic of Korea
;
    'Lee, Uk'
;
Department of Chemistry, Pukyong National University,
599-1 Daeyeon 3-dong
Nam-gu, Busan 608-737, Republic of Korea
;
_publ_section_synopsis     .
data_I
_chemical_name_systematic
;
2-(2-Fluorophenyl)-3-methylsulfanyl-5-phenyl-1-benzofuran
;
_chemical_name_common     ?
_chemical_formula_moiety     'C21 H15 F O S'
_chemical_formula_sum     'C21 H15 F O S'
_chemical_formula_iupac     'C21 H15 F O S'
_chemical_formula_weight     334.39
_chemical_melting_point_gt     368
_chemical_melting_point_lt     369
_symmetry_cell_setting     monoclinic
_symmetry_space_group_name_H-M     'P 21/n'
_symmetry_space_group_name_Hall     '-P 2yn'
loop_
    _symmetry_equiv_pos_as_xyz
    'x, y, z'
    '-x+1/2, y+1/2, -z+1/2'
    '-x, -y, -z'
    'x-1/2, -y-1/2, z-1/2'
_cell_length_a     11.1257(2)
_cell_length_b     7.42320(10)
_cell_length_c     19.4212(3)
_cell_angle_alpha     90.00
_cell_angle_beta     97.3190(10)
_cell_angle_gamma     90.00
_cell_volume     1590.90(4)
_cell_formula_units_Z     4
_cell_measurement_reflns_used     7139
_cell_measurement_theta_min     2.24
_cell_measurement_theta_max     27.40
_cell_measurement_temperature     173(2)
_exptl_crystal_description     block
_exptl_crystal_colour     colourless
_exptl_crystal_size_max     0.27
_exptl_crystal_size_mid     0.19
_exptl_crystal_size_min     0.14
_exptl_crystal_density_diffrn     1.396
_exptl_crystal_density_meas     ?
_exptl_crystal_density_method     'not measured'
_exptl_crystal_F_000     696
_exptl_absorpt_coefficient_mu     0.218
_exptl_absorpt_correction_type     multi-scan
_exptl_absorpt_process_details     '(<i>SADABS</i>; Bruker, 2009)'
_exptl_absorpt_correction_T_min     0.6886
_exptl_absorpt_correction_T_max     0.7457
_exptl_special_details
;
;
_diffrn_ambient_temperature     173(2)
_diffrn_radiation_type     MoK\a
_diffrn_radiation_wavelength     0.71073
_diffrn_radiation_source     'rotating anode'
_diffrn_radiation_monochromator     'graphite multilayer'
_diffrn_measurement_device_type     'Bruker APEXII CCD'
_diffrn_measurement_method     '\f and \w scans'
_diffrn_detector_area_resol_mean     10.0
_diffrn_reflns_number     28795
_diffrn_reflns_av_R_equivalents     0.0401
_diffrn_reflns_av_sigmaI/netI     0.0251
_diffrn_reflns_theta_min     2.01
_diffrn_reflns_theta_max     28.41
_diffrn_reflns_theta_full     28.41
_diffrn_measured_fraction_theta_max     0.996
_diffrn_measured_fraction_theta_full     0.996
_diffrn_reflns_limit_h_min     -14
_diffrn_reflns_limit_h_max     14
_diffrn_reflns_limit_k_min     -9
_diffrn_reflns_limit_k_max     9
_diffrn_reflns_limit_l_min     -25
_diffrn_reflns_limit_l_max     25
_diffrn_standards_number     0
_diffrn_standards_interval_count     ?
_diffrn_standards_interval_time     ?
_diffrn_standards_decay_%     ?
_refine_special_details
;
 Refinement of F^2^ against ALL reflections.  The weighted R-factor wR and
 goodness of fit S are based on F^2^, conventional R-factors R are based
 on F, with F set to zero for negative F^2^. The threshold expression of
 F^2^ > 2sigma(F^2^) is used only for calculating R-factors(gt) etc. and is
 not relevant to the choice of reflections for refinement.  R-factors based
 on F^2^ are statistically about twice as large as those based on F, and R-
 factors based on ALL data will be even larger.
;
_reflns_number_total     3967
_reflns_number_gt     3190
_reflns_threshold_expression     I>2\s(I)
_refine_ls_structure_factor_coef     Fsqd
_refine_ls_matrix_type     full
_refine_ls_R_factor_all     0.0488
_refine_ls_R_factor_gt     0.0370
_refine_ls_wR_factor_gt     0.0940
_refine_ls_wR_factor_ref     0.1009
_refine_ls_goodness_of_fit_ref     1.050
_refine_ls_restrained_S_all     1.050
_refine_ls_number_reflns     3967
_refine_ls_number_parameters     218
_refine_ls_number_restraints     0
_refine_ls_hydrogen_treatment     constr
_refine_ls_weighting_scheme     calc
_refine_ls_weighting_details
         'calc w=1/[\s^2^(Fo^2^)+(0.0483P)^2^+0.4925P] where P=(Fo^2^+2Fc^2^)/3'
_atom_sites_solution_hydrogens     difmap
_atom_sites_solution_primary     direct
_atom_sites_solution_secondary     difmap
_refine_ls_shift/su_max     0.001
_refine_ls_shift/su_mean     0.000
_refine_diff_density_max     0.255
_refine_diff_density_min     -0.258
_refine_ls_extinction_method     none
_refine_ls_extinction_coef     ?
loop_
    _atom_type_symbol
    _atom_type_description
    _atom_type_scat_dispersion_real
    _atom_type_scat_dispersion_imag
    _atom_type_scat_source
    'C' 'C' 0.0033 0.0016
                         'International Tables Vol C Tables 4.2.6.8 and 6.1.1.4'
    'H' 'H' 0.0000 0.0000
                         'International Tables Vol C Tables 4.2.6.8 and 6.1.1.4'
    'O' 'O' 0.0106 0.0060
                         'International Tables Vol C Tables 4.2.6.8 and 6.1.1.4'
    'F' 'F' 0.0171 0.0103
                         'International Tables Vol C Tables 4.2.6.8 and 6.1.1.4'
    'S' 'S' 0.1246 0.1234
                         'International Tables Vol C Tables 4.2.6.8 and 6.1.1.4'
_computing_data_collection     '<i>APEX2</i> (Bruker, 2009)'
_computing_cell_refinement     '<i>SAINT</i> (Bruker, 2009)'
_computing_data_reduction     '<i>SAINT</i> (Bruker, 2009)'
_computing_structure_solution     '<i>SHELXS97</i> (Sheldrick, 2008)'
_computing_structure_refinement     '<i>SHELXL97</i> (Sheldrick, 2008)'
_computing_molecular_graphics
;
<i>ORTEP-3</i> for Windows (Farrugia, 2012) and
<i>DIAMOND</i> (Brandenburg,
1998)
;
_computing_publication_material     '<i>SHELXL97</i> (Sheldrick, 2008)'
loop_
    _atom_site_type_symbol
    _atom_site_label
    _atom_site_fract_x
    _atom_site_fract_y
    _atom_site_fract_z
    _atom_site_U_iso_or_equiv
    _atom_site_adp_type
    _atom_site_calc_flag
    _atom_site_refinement_flags
    _atom_site_occupancy
    _atom_site_symmetry_multiplicity
    _atom_site_disorder_assembly
    _atom_site_disorder_group
    S S1 0.16737(3) 0.90172(5) 0.526490(19) 0.03354(12) Uani d . 1 1 . .
    F F1 0.19589(8) 0.59691(12) 0.63666(4) 0.0364(2) Uani d . 1 1 . .
    O O1 0.50485(9) 0.72718(13) 0.56484(5) 0.0267(2) Uani d . 1 1 . .
    C C1 0.31237(13) 0.81153(18) 0.52659(7) 0.0251(3) Uani d . 1 1 . .
    C C2 0.37725(12) 0.79253(18) 0.46729(7) 0.0233(3) Uani d . 1 1 . .
    C C3 0.34570(12) 0.80710(18) 0.39580(7) 0.0242(3) Uani d . 1 1 . .
    H H3 0.2662 0.8429 0.3772 0.029 Uiso calc R 1 1 . .
    C C4 0.43212(12) 0.76849(17) 0.35187(7) 0.0221(3) Uani d . 1 1 . .
    C C5 0.55052(12) 0.72200(19) 0.38149(7) 0.0258(3) Uani d . 1 1 . .
    H H5 0.6099 0.6998 0.3515 0.031 Uiso calc R 1 1 . .
    C C6 0.58376(13) 0.7074(2) 0.45239(7) 0.0282(3) Uani d . 1 1 . .
    H H6 0.6638 0.6757 0.4716 0.034 Uiso calc R 1 1 . .
    C C7 0.49417(13) 0.74160(18) 0.49375(7) 0.0244(3) Uani d . 1 1 . .
    C C8 0.39147(13) 0.76675(18) 0.58301(7) 0.0244(3) Uani d . 1 1 . .
    C C9 0.39863(12) 0.76923(17) 0.27537(7) 0.0218(3) Uani d . 1 1 . .
    C C10 0.29923(12) 0.86819(19) 0.24410(7) 0.0266(3) Uani d . 1 1 . .
    H H10 0.2541 0.9401 0.2721 0.032 Uiso calc R 1 1 . .
    C C11 0.26579(13) 0.8628(2) 0.17297(7) 0.0298(3) Uani d . 1 1 . .
    H H11 0.1976 0.9300 0.1527 0.036 Uiso calc R 1 1 . .
    C C12 0.33101(14) 0.7602(2) 0.13126(7) 0.0327(3) Uani d . 1 1 . .
    H H12 0.3076 0.7561 0.0825 0.039 Uiso calc R 1 1 . .
    C C13 0.43046(14) 0.6637(2) 0.16105(7) 0.0325(3) Uani d . 1 1 . .
    H H13 0.4764 0.5946 0.1326 0.039 Uiso calc R 1 1 . .
    C C14 0.46343(13) 0.66746(19) 0.23219(7) 0.0265(3) Uani d . 1 1 . .
    H H14 0.5315 0.5994 0.2520 0.032 Uiso calc R 1 1 . .
    C C15 0.38210(13) 0.75223(17) 0.65736(7) 0.0241(3) Uani d . 1 1 . .
    C C16 0.47502(13) 0.81460(18) 0.70674(7) 0.0263(3) Uani d . 1 1 . .
    H H16 0.5452 0.8668 0.6918 0.032 Uiso calc R 1 1 . .
    C C17 0.46672(14) 0.80178(19) 0.77690(7) 0.0299(3) Uani d . 1 1 . .
    H H17 0.5302 0.8471 0.8097 0.036 Uiso calc R 1 1 . .
    C C18 0.36603(14) 0.7229(2) 0.79949(7) 0.0303(3) Uani d . 1 1 . .
    H H18 0.3602 0.7153 0.8478 0.036 Uiso calc R 1 1 . .
    C C19 0.27373(13) 0.65489(19) 0.75195(7) 0.0284(3) Uani d . 1 1 . .
    H H19 0.2050 0.5985 0.7671 0.034 Uiso calc R 1 1 . .
    C C20 0.28393(13) 0.67099(18) 0.68235(7) 0.0262(3) Uani d . 1 1 . .
    C C21 0.07375(16) 0.7190(3) 0.48970(9) 0.0480(4) Uani d . 1 1 . .
    H H21A 0.1000 0.6826 0.4455 0.072 Uiso calc R 1 1 . .
    H H21B -0.0110 0.7585 0.4818 0.072 Uiso calc R 1 1 . .
    H H21C 0.0812 0.6167 0.5218 0.072 Uiso calc R 1 1 . .
loop_
    _atom_site_aniso_label
    _atom_site_aniso_U_11
    _atom_site_aniso_U_22
    _atom_site_aniso_U_33
    _atom_site_aniso_U_12
    _atom_site_aniso_U_13
    _atom_site_aniso_U_23
    S1 0.0334(2) 0.0392(2) 0.0296(2) 0.01220(16) 0.01019(15) 0.00356(15)
    F1 0.0344(5) 0.0430(5) 0.0304(5) -0.0135(4) -0.0006(4) 0.0033(4)
    O1 0.0262(5) 0.0344(5) 0.0195(5) -0.0012(4) 0.0030(4) 0.0012(4)
    C1 0.0285(7) 0.0251(7) 0.0223(6) 0.0019(5) 0.0058(5) 0.0005(5)
    C2 0.0254(7) 0.0215(6) 0.0234(6) 0.0003(5) 0.0041(5) -0.0007(5)
    C3 0.0247(7) 0.0249(6) 0.0231(6) 0.0027(5) 0.0036(5) 0.0005(5)
    C4 0.0249(7) 0.0194(6) 0.0222(6) -0.0018(5) 0.0038(5) -0.0001(5)
    C5 0.0234(7) 0.0299(7) 0.0250(7) -0.0019(5) 0.0059(5) -0.0004(5)
    C6 0.0222(7) 0.0361(8) 0.0259(7) -0.0013(6) 0.0017(5) 0.0016(6)
    C7 0.0271(7) 0.0249(7) 0.0210(6) -0.0033(5) 0.0026(5) -0.0003(5)
    C8 0.0272(7) 0.0227(6) 0.0241(7) -0.0016(5) 0.0060(5) -0.0004(5)
    C9 0.0232(6) 0.0210(6) 0.0216(6) -0.0036(5) 0.0040(5) -0.0008(5)
    C10 0.0264(7) 0.0268(7) 0.0267(7) 0.0008(5) 0.0040(5) -0.0009(5)
    C11 0.0290(7) 0.0319(7) 0.0274(7) 0.0024(6) -0.0008(6) 0.0020(6)
    C12 0.0381(8) 0.0391(8) 0.0203(7) 0.0000(7) 0.0017(6) 0.0001(6)
    C13 0.0350(8) 0.0389(8) 0.0248(7) 0.0032(6) 0.0083(6) -0.0048(6)
    C14 0.0255(7) 0.0301(7) 0.0242(7) 0.0021(6) 0.0043(5) -0.0014(5)
    C15 0.0294(7) 0.0217(6) 0.0214(6) 0.0016(5) 0.0037(5) 0.0004(5)
    C16 0.0289(7) 0.0245(7) 0.0258(7) -0.0012(5) 0.0042(5) -0.0001(5)
    C17 0.0349(8) 0.0290(7) 0.0247(7) 0.0006(6) -0.0008(6) -0.0027(5)
    C18 0.0409(8) 0.0300(7) 0.0208(7) 0.0061(6) 0.0072(6) 0.0014(5)
    C19 0.0321(8) 0.0268(7) 0.0279(7) 0.0030(6) 0.0105(6) 0.0038(5)
    C20 0.0284(7) 0.0237(6) 0.0258(7) -0.0002(5) 0.0011(5) 0.0000(5)
    C21 0.0322(9) 0.0693(13) 0.0410(10) 0.0020(8) -0.0013(7) -0.0052(9)
_geom_special_details
;
 All esds (except the esd in the dihedral angle between two l.s. planes)
 are estimated using the full covariance matrix.  The cell esds are taken
 into account individually in the estimation of esds in distances, angles
 and torsion angles; correlations between esds in cell parameters are only
 used when they are defined by crystal symmetry.  An approximate (isotropic)
 treatment of cell esds is used for estimating esds involving l.s. planes.
;
loop_
    _geom_bond_atom_site_label_1
    _geom_bond_atom_site_label_2
    _geom_bond_site_symmetry_2
    _geom_bond_distance
    _geom_bond_publ_flag
    S1 C1 . 1.7464(14) ?
    S1 C21 . 1.8013(19) ?
    F1 C20 . 1.3521(16) ?
    O1 C7 . 1.3748(16) ?
    O1 C8 . 1.3840(16) ?
    C1 C8 . 1.3565(19) ?
    C1 C2 . 1.4420(18) ?
    C2 C7 . 1.3887(19) ?
    C2 C3 . 1.3922(18) ?
    C3 C4 . 1.3941(18) ?
    C3 H3 . 0.9500 ?
    C4 C5 . 1.4114(19) ?
    C4 C9 . 1.4851(18) ?
    C5 C6 . 1.3837(19) ?
    C5 H5 . 0.9500 ?
    C6 C7 . 1.381(2) ?
    C6 H6 . 0.9500 ?
    C8 C15 . 1.4649(18) ?
    C9 C14 . 1.3956(18) ?
    C9 C10 . 1.4002(19) ?
    C10 C11 . 1.3847(19) ?
    C10 H10 . 0.9500 ?
    C11 C12 . 1.383(2) ?
    C11 H11 . 0.9500 ?
    C12 C13 . 1.382(2) ?
    C12 H12 . 0.9500 ?
    C13 C14 . 1.3839(19) ?
    C13 H13 . 0.9500 ?
    C14 H14 . 0.9500 ?
    C15 C20 . 1.3882(19) ?
    C15 C16 . 1.3964(19) ?
    C16 C17 . 1.381(2) ?
    C16 H16 . 0.9500 ?
    C17 C18 . 1.384(2) ?
    C17 H17 . 0.9500 ?
    C18 C19 . 1.386(2) ?
    C18 H18 . 0.9500 ?
    C19 C20 . 1.3760(19) ?
    C19 H19 . 0.9500 ?
    C21 H21A . 0.9800 ?
    C21 H21B . 0.9800 ?
    C21 H21C . 0.9800 ?
loop_
    _geom_angle_atom_site_label_1
    _geom_angle_atom_site_label_2
    _geom_angle_atom_site_label_3
    _geom_angle_site_symmetry_1
    _geom_angle_site_symmetry_3
    _geom_angle
    _geom_angle_publ_flag
    C1 S1 C21 . . 101.49(8) ?
    C7 O1 C8 . . 105.94(10) ?
    C8 C1 C2 . . 106.37(12) ?
    C8 C1 S1 . . 126.80(11) ?
    C2 C1 S1 . . 126.37(10) ?
    C7 C2 C3 . . 119.70(13) ?
    C7 C2 C1 . . 105.77(12) ?
    C3 C2 C1 . . 134.47(13) ?
    C2 C3 C4 . . 119.23(13) ?
    C2 C3 H3 . . 120.4 ?
    C4 C3 H3 . . 120.4 ?
    C3 C4 C5 . . 118.78(12) ?
    C3 C4 C9 . . 120.45(12) ?
    C5 C4 C9 . . 120.72(12) ?
    C6 C5 C4 . . 122.81(13) ?
    C6 C5 H5 . . 118.6 ?
    C4 C5 H5 . . 118.6 ?
    C7 C6 C5 . . 116.31(13) ?
    C7 C6 H6 . . 121.8 ?
    C5 C6 H6 . . 121.8 ?
    O1 C7 C6 . . 126.40(13) ?
    O1 C7 C2 . . 110.48(12) ?
    C6 C7 C2 . . 123.11(13) ?
    C1 C8 O1 . . 111.39(11) ?
    C1 C8 C15 . . 133.94(13) ?
    O1 C8 C15 . . 114.67(12) ?
    C14 C9 C10 . . 117.60(12) ?
    C14 C9 C4 . . 121.08(12) ?
    C10 C9 C4 . . 121.30(12) ?
    C11 C10 C9 . . 120.98(13) ?
    C11 C10 H10 . . 119.5 ?
    C9 C10 H10 . . 119.5 ?
    C12 C11 C10 . . 120.38(13) ?
    C12 C11 H11 . . 119.8 ?
    C10 C11 H11 . . 119.8 ?
    C13 C12 C11 . . 119.49(13) ?
    C13 C12 H12 . . 120.3 ?
    C11 C12 H12 . . 120.3 ?
    C12 C13 C14 . . 120.26(13) ?
    C12 C13 H13 . . 119.9 ?
    C14 C13 H13 . . 119.9 ?
    C13 C14 C9 . . 121.28(13) ?
    C13 C14 H14 . . 119.4 ?
    C9 C14 H14 . . 119.4 ?
    C20 C15 C16 . . 116.78(12) ?
    C20 C15 C8 . . 122.31(12) ?
    C16 C15 C8 . . 120.87(13) ?
    C17 C16 C15 . . 121.21(13) ?
    C17 C16 H16 . . 119.4 ?
    C15 C16 H16 . . 119.4 ?
    C16 C17 C18 . . 120.04(14) ?
    C16 C17 H17 . . 120.0 ?
    C18 C17 H17 . . 120.0 ?
    C17 C18 C19 . . 120.26(13) ?
    C17 C18 H18 . . 119.9 ?
    C19 C18 H18 . . 119.9 ?
    C20 C19 C18 . . 118.43(13) ?
    C20 C19 H19 . . 120.8 ?
    C18 C19 H19 . . 120.8 ?
    F1 C20 C19 . . 117.78(12) ?
    F1 C20 C15 . . 118.92(12) ?
    C19 C20 C15 . . 123.24(13) ?
    S1 C21 H21A . . 109.5 ?
    S1 C21 H21B . . 109.5 ?
    H21A C21 H21B . . 109.5 ?
    S1 C21 H21C . . 109.5 ?
    H21A C21 H21C . . 109.5 ?
    H21B C21 H21C . . 109.5 ?
loop_
    _geom_torsion_atom_site_label_1
    _geom_torsion_atom_site_label_2
    _geom_torsion_atom_site_label_3
    _geom_torsion_atom_site_label_4
    _geom_torsion_site_symmetry_1
    _geom_torsion_site_symmetry_2
    _geom_torsion_site_symmetry_3
    _geom_torsion_site_symmetry_4
    _geom_torsion
    _geom_torsion_publ_flag
    C21 S1 C1 C8 . . . . -112.43(14) ?
    C21 S1 C1 C2 . . . . 76.40(14) ?
    C8 C1 C2 C7 . . . . -1.73(15) ?
    S1 C1 C2 C7 . . . . 170.91(11) ?
    C8 C1 C2 C3 . . . . 175.29(15) ?
    S1 C1 C2 C3 . . . . -12.1(2) ?
    C7 C2 C3 C4 . . . . 0.60(19) ?
    C1 C2 C3 C4 . . . . -176.10(14) ?
    C2 C3 C4 C5 . . . . -2.27(19) ?
    C2 C3 C4 C9 . . . . 175.31(12) ?
    C3 C4 C5 C6 . . . . 2.1(2) ?
    C9 C4 C5 C6 . . . . -175.46(13) ?
    C4 C5 C6 C7 . . . . -0.2(2) ?
    C8 O1 C7 C6 . . . . -177.46(13) ?
    C8 O1 C7 C2 . . . . 1.10(14) ?
    C5 C6 C7 O1 . . . . 176.77(13) ?
    C5 C6 C7 C2 . . . . -1.6(2) ?
    C3 C2 C7 O1 . . . . -177.18(11) ?
    C1 C2 C7 O1 . . . . 0.37(15) ?
    C3 C2 C7 C6 . . . . 1.4(2) ?
    C1 C2 C7 C6 . . . . 178.99(13) ?
    C2 C1 C8 O1 . . . . 2.52(15) ?
    S1 C1 C8 O1 . . . . -170.08(10) ?
    C2 C1 C8 C15 . . . . -177.61(14) ?
    S1 C1 C8 C15 . . . . 9.8(2) ?
    C7 O1 C8 C1 . . . . -2.29(15) ?
    C7 O1 C8 C15 . . . . 177.81(11) ?
    C3 C4 C9 C14 . . . . -154.56(13) ?
    C5 C4 C9 C14 . . . . 22.97(19) ?
    C3 C4 C9 C10 . . . . 23.80(19) ?
    C5 C4 C9 C10 . . . . -158.67(13) ?
    C14 C9 C10 C11 . . . . 0.9(2) ?
    C4 C9 C10 C11 . . . . -177.53(13) ?
    C9 C10 C11 C12 . . . . -0.6(2) ?
    C10 C11 C12 C13 . . . . -0.4(2) ?
    C11 C12 C13 C14 . . . . 1.0(2) ?
    C12 C13 C14 C9 . . . . -0.7(2) ?
    C10 C9 C14 C13 . . . . -0.3(2) ?
    C4 C9 C14 C13 . . . . 178.15(13) ?
    C1 C8 C15 C20 . . . . 43.6(2) ?
    O1 C8 C15 C20 . . . . -136.50(13) ?
    C1 C8 C15 C16 . . . . -138.77(17) ?
    O1 C8 C15 C16 . . . . 41.10(17) ?
    C20 C15 C16 C17 . . . . -2.4(2) ?
    C8 C15 C16 C17 . . . . 179.85(13) ?
    C15 C16 C17 C18 . . . . 1.3(2) ?
    C16 C17 C18 C19 . . . . 0.6(2) ?
    C17 C18 C19 C20 . . . . -1.2(2) ?
    C18 C19 C20 F1 . . . . 177.08(12) ?
    C18 C19 C20 C15 . . . . -0.1(2) ?
    C16 C15 C20 F1 . . . . -175.28(12) ?
    C8 C15 C20 F1 . . . . 2.4(2) ?
    C16 C15 C20 C19 . . . . 1.9(2) ?
    C8 C15 C20 C19 . . . . 179.55(13) ?
loop_
    _geom_hbond_atom_site_label_D
    _geom_hbond_atom_site_label_H
    _geom_hbond_atom_site_label_A
    _geom_hbond_site_symmetry_A
    _geom_hbond_distance_DH
    _geom_hbond_distance_HA
    _geom_hbond_distance_DA
    _geom_hbond_angle_DHA
    C10 H10 Cg1 2_555 0.95 2.82 3.682(2) 130.7
    C14 H14 Cg2 3_666 0.95 2.71 3.528(2) 144.9
_iucr_refine_instructions_details
;
TITL 1173 IN P2(1)/N
CELL  0.71073 11.12570  7.42320 19.42120 90.00000 97.31900 90.00000
ZERR 4  0.00020  0.00010  0.00030  0.00000  0.00100  0.00000
LATT 1
SYMM -X+ 0.50000, Y+ 0.50000, -Z+ 0.50000
SFAC C H O F S
UNIT 84 60 4 4 4
TEMP -100
PLAN 30
FMAP 2
L.S. 15
ACTA
MPLA 6 C9 C10 C11 C12 C13 C14
MPLA 9 C1 C2 C3 C4 C5 C6 C7 O1 C9
MPLA 7 C15 C16 C17 C1 C19 C20 F1
CONF
BOND
BOND $H
WGHT    0.048300    0.492500
FVAR       0.12947
S1    5    0.167370    0.901718    0.526490    11.00000    0.03338    0.03925 =
         0.02960    0.00356    0.01019    0.01220
F1    4    0.195890    0.596911    0.636656    11.00000    0.03440    0.04303 =
         0.03040    0.00334   -0.00059   -0.01353
O1    3    0.504851    0.727184    0.564841    11.00000    0.02625    0.03441 =
         0.01946    0.00120    0.00299   -0.00121
C1    1    0.312366    0.811531    0.526590    11.00000    0.02852    0.02509 =
         0.02235    0.00048    0.00581    0.00186
C2    1    0.377254    0.792527    0.467288    11.00000    0.02540    0.02145 =
         0.02339   -0.00067    0.00414    0.00026
C3    1    0.345699    0.807100    0.395802    11.00000    0.02470    0.02491 =
         0.02307    0.00054    0.00356    0.00274
AFIX  43
H3    2    0.266198    0.842941    0.377173    11.00000   -1.20000
AFIX   0
C4    1    0.432124    0.768486    0.351874    11.00000    0.02486    0.01942 =
         0.02221   -0.00007    0.00376   -0.00183
C5    1    0.550519    0.721998    0.381493    11.00000    0.02336    0.02992 =
         0.02498   -0.00037    0.00588   -0.00191
AFIX  43
H5    2    0.609935    0.699753    0.351468    11.00000   -1.20000
AFIX   0
C6    1    0.583755    0.707433    0.452390    11.00000    0.02216    0.03609 =
         0.02587    0.00163    0.00169   -0.00131
AFIX  43
H6    2    0.663787    0.675681    0.471557    11.00000   -1.20000
AFIX   0
C7    1    0.494168    0.741601    0.493747    11.00000    0.02713    0.02495 =
         0.02096   -0.00033    0.00265   -0.00326
C8    1    0.391475    0.766747    0.583012    11.00000    0.02719    0.02268 =
         0.02407   -0.00036    0.00604   -0.00159
C9    1    0.398633    0.769226    0.275368    11.00000    0.02317    0.02096 =
         0.02159   -0.00085    0.00404   -0.00362
C10   1    0.299231    0.868194    0.244098    11.00000    0.02637    0.02683 =
         0.02671   -0.00090    0.00397    0.00076
AFIX  43
H10   2    0.254066    0.940078    0.272096    11.00000   -1.20000
AFIX   0
C11   1    0.265786    0.862841    0.172971    11.00000    0.02902    0.03192 =
         0.02741    0.00205   -0.00082    0.00236
AFIX  43
H11   2    0.197646    0.930046    0.152704    11.00000   -1.20000
AFIX   0
C12   1    0.331008    0.760220    0.131265    11.00000    0.03813    0.03911 =
         0.02025    0.00008    0.00174    0.00004
AFIX  43
H12   2    0.307606    0.756108    0.082509    11.00000   -1.20000
AFIX   0
C13   1    0.430457    0.663733    0.161048    11.00000    0.03498    0.03892 =
         0.02480   -0.00477    0.00826    0.00323
AFIX  43
H13   2    0.476384    0.594555    0.132579    11.00000   -1.20000
AFIX   0
C14   1    0.463435    0.667456    0.232188    11.00000    0.02547    0.03014 =
         0.02425   -0.00140    0.00432    0.00208
AFIX  43
H14   2    0.531500    0.599422    0.252016    11.00000   -1.20000
AFIX   0
C15   1    0.382102    0.752232    0.657364    11.00000    0.02940    0.02172 =
         0.02136    0.00037    0.00365    0.00159
C16   1    0.475017    0.814598    0.706740    11.00000    0.02890    0.02452 =
         0.02581   -0.00012    0.00422   -0.00119
AFIX  43
H16   2    0.545223    0.866806    0.691782    11.00000   -1.20000
AFIX   0
C17   1    0.466721    0.801777    0.776903    11.00000    0.03488    0.02899 =
         0.02474   -0.00273   -0.00080    0.00057
AFIX  43
H17   2    0.530156    0.847146    0.809691    11.00000   -1.20000
AFIX   0
C18   1    0.366033    0.722861    0.799494    11.00000    0.04090    0.02995 =
         0.02082    0.00137    0.00722    0.00612
AFIX  43
H18   2    0.360185    0.715266    0.847783    11.00000   -1.20000
AFIX   0
C19   1    0.273733    0.654893    0.751954    11.00000    0.03206    0.02684 =
         0.02789    0.00379    0.01053    0.00299
AFIX  43
H19   2    0.205034    0.598510    0.767056    11.00000   -1.20000
AFIX   0
C20   1    0.283931    0.670993    0.682354    11.00000    0.02836    0.02371 =
         0.02584    0.00001    0.00114   -0.00021
C21   1    0.073747    0.719038    0.489701    11.00000    0.03217    0.06928 =
         0.04101   -0.00516   -0.00130    0.00197
AFIX 137
H21A  2    0.100030    0.682613    0.445474    11.00000   -1.50000
H21B  2   -0.010956    0.758453    0.481791    11.00000   -1.50000
H21C  2    0.081233    0.616663    0.521822    11.00000   -1.50000
HKLF 4
REM  1173 IN P2(1)/N
REM R1 =  0.0370 for   3190 Fo > 4sig(Fo)  and  0.0488 for all   3967 data
REM    218 parameters refined using      0 restraints
END
WGHT      0.0495      0.4801
REM Highest difference peak  0.255,  deepest hole -0.258,  1-sigma level  0.057
Q1    1   0.2943  0.8956  0.2069  11.00000  0.05    0.25
Q2    1   0.4188  0.7818  0.3114  11.00000  0.05    0.22
Q3    1   0.2865  0.6407  0.7170  11.00000  0.05    0.22
Q4    1   0.3424  0.8215  0.4960  11.00000  0.05    0.21
Q5    1   0.4318  0.7592  0.4785  11.00000  0.05    0.20
Q6    1   0.1418  0.9389  0.4765  11.00000  0.05    0.20
Q7    1   0.1293  0.8071  0.5041  11.00000  0.05    0.20
Q8    1   0.3748  0.7508  0.6193  11.00000  0.05    0.20
Q9    1   0.3819  0.7601  0.3720  11.00000  0.05    0.20
Q10   1   0.2549  0.8625  0.5221  11.00000  0.05    0.20
Q11   1   0.3588  0.8349  0.2613  11.00000  0.05    0.20
Q12   1   0.4200  0.7091  0.2522  11.00000  0.05    0.20
Q13   1   0.3484  0.8420  0.5590  11.00000  0.05    0.20
Q14   1   0.3200  0.7493  0.6675  11.00000  0.05    0.20
Q15   1   0.1486  1.0206  0.5026  11.00000  0.05    0.19
Q16   1   0.4580  0.8145  0.7415  11.00000  0.05    0.19
Q17   1   0.5618  0.7362  0.4174  11.00000  0.05    0.19
Q18   1   0.1160  0.9941  0.5482  11.00000  0.05    0.19
Q19   1   0.3205  0.7885  0.4921  11.00000  0.05    0.19
Q20   1   0.1798  0.9079  0.5760  11.00000  0.05    0.18
Q21   1   0.4558  0.7001  0.1953  11.00000  0.05    0.18
Q22   1   0.5496  0.7664  0.4744  11.00000  0.05    0.18
Q23   1   0.4261  0.7572  0.6827  11.00000  0.05    0.18
Q24   1   0.4828  0.7159  0.3731  11.00000  0.05    0.17
Q25   1   0.2888  0.7770  0.1587  11.00000  0.05    0.17
Q26   1   0.4177  0.7564  0.7862  11.00000  0.05    0.16
Q27   1   0.3608  0.8215  0.4387  11.00000  0.05    0.16
Q28   1   0.2406  0.9520  0.5154  11.00000  0.05    0.16
Q29   1   0.5350  0.6736  0.4732  11.00000  0.05    0.15
Q30   1   0.5003  0.7231  0.5255  11.00000  0.05    0.15
;
