# Supplementary material for: 2-(2-Fluoro­phen­yl)-3-methyl­sulfanyl-5-phenyl-1-benzo­furan
Source: Acta Crystallogr Sect E Struct Rep Online. 2013 Apr 13;69(Pt 5):o721. doi: 10.1107/S1600536813009768 (PMC3648253; doi:10.1107/S1600536813009768)
Supplement: Supplementary file 2 [file e-69-0o721-Isup2.hkl]

# 
# h,k,l, Fc-squared, Fo-squared, sigma(Fo-squared) and status flag 
# 
data_I
_shelx_title ' 1173 IN P2(1)/N' 
_shelx_refln_list_code          4 
_shelx_F_calc_maximum      278.64 
_exptl_crystal_F_000       696.00 
_reflns_d_resolution_high  0.7470 
 
loop_ 
 _symmetry_equiv_pos_as_xyz 
 'x, y, z' 
 '-x+1/2, y+1/2, -z+1/2' 
 '-x, -y, -z' 
 'x-1/2, -y-1/2, z-1/2' 
 
_cell_length_a    11.1257 
_cell_length_b     7.4232 
_cell_length_c    19.4212 
_cell_angle_alpha  90.000 
_cell_angle_beta   97.319 
_cell_angle_gamma  90.000 
 
_shelx_F_squared_multiplier     1.000 
 
loop_ 
 _refln_index_h 
 _refln_index_k 
 _refln_index_l 
 _refln_F_squared_calc 
 _refln_F_squared_meas 
 _refln_F_squared_sigma 
 _refln_observed_status 
   2   0   0      485.59      491.08      6.14 o 
   4   0   0        0.11        2.63      0.78 o 
   6   0   0     1246.90     1255.24     16.24 o 
   8   0   0      293.78      271.26      8.19 o 
  10   0   0       94.54       75.10      5.96 o 
  12   0   0       53.05       59.65     12.83 o 
  14   0   0        3.35        1.89      5.38 o 
   1   1   0      147.09      151.41      1.64 o 
   2   1   0    14147.15    13650.03    150.89 o 
   3   1   0        4.31        6.42      0.55 o 
   4   1   0       28.80       42.28      1.15 o 
   5   1   0       34.26       28.05      1.28 o 
   6   1   0        3.86        4.54      0.94 o 
   7   1   0      234.29      233.46      3.85 o 
   8   1   0       87.11       85.10      3.09 o 
   9   1   0      304.67      298.86      6.23 o 
  10   1   0     1382.78     1364.07     22.60 o 
  11   1   0        4.67        1.22      2.62 o 
  12   1   0       27.02       26.26      3.70 o 
  13   1   0       96.95      109.04      8.16 o 
  14   1   0        7.87       16.14      5.27 o 
   0   2   0    77641.54    58038.30    613.54 o 
   1   2   0     2403.83     2467.72     18.86 o 
   2   2   0     9467.24     9553.87     71.62 o 
   3   2   0      116.86      130.55      2.07 o 
   4   2   0      297.65      313.97      3.49 o 
   5   2   0     1402.92     1411.92     11.32 o 
   6   2   0       49.10       59.91      1.53 o 
   7   2   0      287.51      279.58      4.41 o 
   8   2   0      333.52      326.21      6.72 o 
   9   2   0       85.66       98.73      4.79 o 
  10   2   0       62.97       53.82      4.28 o 
  11   2   0      107.68      118.36      6.46 o 
  12   2   0        0.47       -0.89      2.83 o 
  13   2   0      246.90      245.65     11.01 o 
  14   2   0       13.07       13.15      6.03 o 
   1   3   0       16.30       25.36      1.26 o 
   2   3   0    10969.31    11300.63     79.24 o 
   3   3   0      403.38      445.08      4.94 o 
   4   3   0     2315.39     2279.10     19.15 o 
   5   3   0       12.45       11.01      1.39 o 
   6   3   0      229.42      283.11      7.85 o 
   7   3   0       14.40       18.20      1.93 o 
   8   3   0      364.49      367.78      8.99 o 
   9   3   0        1.38        1.84      1.90 o 
  10   3   0       26.40       24.75      3.58 o 
  11   3   0       39.37       36.58      5.16 o 
  12   3   0      203.52      208.55      8.83 o 
  13   3   0      142.01      124.61      8.72 o 
  14   3   0        1.98        3.98      4.93 o 
   0   4   0      340.17      426.74      7.84 o 
   1   4   0      154.07      186.36      3.35 o 
   2   4   0     5406.75     5546.15     40.73 o 
   3   4   0      442.59      465.32      5.68 o 
   4   4   0      619.46      653.47      7.07 o 
   5   4   0        7.40        5.85      1.52 o 
   6   4   0      176.78      176.84      4.55 o 
   7   4   0        1.15       -1.44      1.81 o 
   8   4   0      601.57      591.89     11.60 o 
   9   4   0        4.60        3.12      2.45 o 
  10   4   0      138.01      151.26      7.08 o 
  11   4   0      140.15      120.07      8.12 o 
  12   4   0        0.10        2.56      6.79 o 
  13   4   0        5.50        5.48      5.93 o 
   1   5   0      253.34      255.68      4.67 o 
   2   5   0       96.18      100.84      2.91 o 
   3   5   0      572.39      589.42      8.00 o 
   4   5   0       96.63       98.98      3.62 o 
   5   5   0       67.58       67.50      3.29 o 
   6   5   0     1790.34     1748.06     20.80 o 
   7   5   0      444.82      414.78     10.15 o 
   8   5   0       20.66       21.18      3.54 o 
   9   5   0      334.90      375.65     13.03 o 
  10   5   0        8.55       12.29      4.18 o 
  11   5   0       29.22       30.24      9.73 o 
  12   5   0       39.03       41.95      7.42 o 
   0   6   0      768.44      834.31     20.36 o 
   1   6   0       80.36       82.28      3.35 o 
   2   6   0       22.82       22.75      2.22 o 
   3   6   0      609.62      599.61      8.99 o 
   4   6   0      536.02      550.05      9.57 o 
   5   6   0      119.57      110.64      4.72 o 
   6   6   0      235.54      253.80      7.45 o 
   7   6   0        2.93       -0.05      2.79 o 
   8   6   0        0.37       -0.57      3.17 o 
   9   6   0        5.45        5.93      3.72 o 
  10   6   0       91.34       91.29      7.79 o 
  11   6   0       63.08       67.10     10.16 o 
   1   7   0       38.00       39.59      3.03 o 
   2   7   0      138.46      138.84      4.99 o 
   3   7   0       20.21       20.64      2.96 o 
   4   7   0      299.71      293.74      8.43 o 
   5   7   0      159.07      159.18      8.52 o 
   6   7   0      437.66      443.76     15.64 o 
   7   7   0       22.61       50.32      5.87 o 
   8   7   0      312.85      352.61     14.74 o 
   9   7   0        9.82        7.92      4.30 o 
  10   7   0        6.08        5.87      4.83 o 
   0   8   0       38.51       57.89      5.76 o 
   1   8   0      396.97      373.80      8.62 o 
   2   8   0        1.04        0.66      2.05 o 
   3   8   0      287.94      259.65      8.55 o 
   4   8   0       35.20       41.83      4.77 o 
   5   8   0        8.88        5.90      3.72 o 
   6   8   0        7.75       10.09      4.31 o 
   7   8   0       25.15       33.04      5.70 o 
   8   8   0       43.12       31.30      6.97 o 
   1   9   0        4.85        2.43      3.26 o 
   2   9   0       94.37      110.29      7.43 o 
   3   9   0       18.17       13.78      4.40 o 
   4   9   0       16.61       26.02      5.62 o 
   5   9   0       36.42       23.60      6.36 o 
   6   9   0        2.33       19.27      6.12 o 
 -13   0   1        1.24       -1.25      5.60 o 
 -11   0   1      309.56      282.44     15.26 o 
  -9   0   1     1056.45      917.47     22.50 o 
  -7   0   1       80.11       83.05      3.62 o 
  -5   0   1      103.48       99.66      3.31 o 
  -3   0   1     6106.64     6175.77     65.16 o 
  -1   0   1     2313.66     2351.07     28.15 o 
   1   0   1     8300.80     7451.01    142.00 o 
   3   0   1     2854.57     2856.38     30.91 o 
   5   0   1     1010.20     1070.10     12.42 o 
   7   0   1      361.80      395.84      9.20 o 
   9   0   1     2260.99     2134.34     41.31 o 
  11   0   1      238.37      211.26     15.34 o 
  13   0   1       57.34       45.32      7.55 o 
 -14   1   1        5.29        2.93      4.52 o 
 -13   1   1        0.44        1.43      2.93 o 
 -12   1   1        3.38        3.09      2.85 o 
 -11   1   1       27.59       31.06      2.57 o 
 -10   1   1       79.31       78.76      5.02 o 
  -9   1   1      449.47      466.82      8.57 o 
  -8   1   1      216.68      214.60      5.92 o 
  -7   1   1      982.65      936.11     10.13 o 
  -6   1   1      417.34      427.23      5.31 o 
  -5   1   1      964.01      991.15      9.31 o 
  -4   1   1     2582.15     2776.99     21.40 o 
  -3   1   1     2055.66     2101.49     16.29 o 
  -2   1   1        1.18        1.17      0.35 o 
  -1   1   1     3380.61     3429.31     22.80 o 
   0   1   1      887.10      909.19      6.71 o 
   1   1   1     9834.99     9413.12     99.32 o 
   2   1   1      373.25      378.13      3.58 o 
   3   1   1      144.21      122.90      2.02 o 
   4   1   1       89.11       93.80      2.44 o 
   5   1   1     2017.83     2236.67     23.64 o 
   6   1   1     1103.99     1065.07     12.50 o 
   7   1   1      561.18      606.38      8.39 o 
   8   1   1       11.72       16.61      2.08 o 
   9   1   1      954.26      900.78     16.63 o 
  10   1   1      170.02      172.28      8.73 o 
  11   1   1      128.99      127.83      6.02 o 
  12   1   1      293.31      287.02     14.98 o 
  13   1   1       31.76       36.96      5.90 o 
  14   1   1       77.34       88.65     10.12 o 
 -14   2   1      317.98      323.28     12.55 o 
 -13   2   1       12.47        9.63      3.84 o 
 -12   2   1       45.04       42.86      4.96 o 
 -11   2   1        0.08       -2.50      2.50 o 
 -10   2   1       56.90       59.36      4.43 o 
  -9   2   1        1.14       -0.44      1.44 o 
  -8   2   1      434.54      418.66      6.39 o 
  -7   2   1      471.38      475.02      5.67 o 
  -6   2   1      164.21      138.73      2.64 o 
  -5   2   1      131.34      120.16      2.67 o 
  -4   2   1      526.40      546.53      5.37 o 
  -3   2   1       67.67       71.98      1.66 o 
  -2   2   1    20328.53    19554.47    175.77 o 
  -1   2   1     8178.23     8397.88     65.08 o 
   0   2   1     1377.12     1411.10     11.36 o 
   1   2   1     8829.03     9048.05     65.32 o 
   2   2   1     7751.64     7650.16     57.71 o 
   3   2   1        6.97       15.46      0.90 o 
   4   2   1     1757.89     1787.29     15.36 o 
   5   2   1      428.16      402.71      5.25 o 
   6   2   1        0.01        0.78      0.92 o 
   7   2   1       47.70       58.39      3.02 o 
   8   2   1      162.43      145.30      4.68 o 
   9   2   1      777.55      738.04     11.81 o 
  10   2   1      341.39      337.39     10.50 o 
  11   2   1      495.02      486.26     12.26 o 
  12   2   1        1.05       -1.99      2.88 o 
  13   2   1       28.06       28.14      5.53 o 
  14   2   1        1.48        6.27      5.34 o 
 -14   3   1        1.74       -5.11      5.11 o 
 -13   3   1      216.66      245.86     13.80 o 
 -12   3   1      216.16      257.18     10.42 o 
 -11   3   1      134.66      138.84      7.87 o 
 -10   3   1       22.38       26.22      3.15 o 
  -9   3   1      336.82      345.03      7.66 o 
  -8   3   1      502.47      477.52      9.25 o 
  -7   3   1      862.57      826.62      8.72 o 
  -6   3   1       84.12       86.82      2.31 o 
  -5   3   1     2144.86     2085.67     16.87 o 
  -4   3   1     4351.79     4657.78     33.30 o 
  -3   3   1       43.64       55.83      1.73 o 
  -2   3   1       30.81       32.53      1.39 o 
  -1   3   1       90.88       74.72      2.15 o 
   0   3   1      127.34      157.20      2.68 o 
   1   3   1     1772.74     1617.38     13.36 o 
   2   3   1     1171.13     1240.35     11.18 o 
   3   3   1     1443.22     1523.88     14.37 o 
   4   3   1      109.16      111.81      3.08 o 
   5   3   1       40.07       54.09      2.39 o 
   6   3   1      407.55      392.39      6.29 o 
   7   3   1     1967.53     1883.29     21.63 o 
   8   3   1      544.25      568.90      9.73 o 
   9   3   1       67.01       67.47      3.84 o 
  10   3   1       99.88      104.90      6.64 o 
  11   3   1      180.72      173.49      7.97 o 
  12   3   1      119.21      123.82      9.03 o 
  13   3   1        1.14        1.62      3.61 o 
 -13   4   1       87.63       92.74     10.11 o 
 -12   4   1       13.15       11.17      5.40 o 
 -11   4   1        6.23        3.91      4.48 o 
 -10   4   1      224.63      221.78      9.43 o 
  -9   4   1       69.70       73.02      4.62 o 
  -8   4   1        0.15       -0.07      1.97 o 
  -7   4   1      336.12      330.23      7.16 o 
  -6   4   1       14.55       16.85      2.02 o 
  -5   4   1       16.03       18.35      1.57 o 
  -4   4   1      331.81      353.33      6.04 o 
  -3   4   1      453.72      453.15      5.69 o 
  -2   4   1     8390.63     8532.01     65.22 o 
  -1   4   1     3469.72     3481.04     29.57 o 
   0   4   1       42.72       36.76      1.70 o 
   1   4   1     2863.16     2949.40     22.82 o 
   2   4   1      332.05      292.29      4.25 o 
   3   4   1        6.83        7.46      1.35 o 
   4   4   1      140.04      126.88      3.65 o 
   5   4   1      341.56      324.65      5.96 o 
   6   4   1       17.94       15.42      1.96 o 
   7   4   1       31.36       25.20      2.84 o 
   8   4   1      454.03      468.25      9.54 o 
   9   4   1      141.59      136.24      5.82 o 
  10   4   1      134.61      143.54      6.51 o 
  11   4   1      193.40      196.26     10.44 o 
  12   4   1       65.24       79.42     11.79 o 
  13   4   1        1.21        4.29      5.34 o 
 -12   5   1      473.99      508.79     18.75 o 
 -11   5   1        5.14        0.60      4.51 o 
 -10   5   1        0.06        1.86      3.39 o 
  -9   5   1        4.10        3.33      3.19 o 
  -8   5   1       14.65       15.32      3.30 o 
  -7   5   1        0.49        0.42      2.29 o 
  -6   5   1      439.73      422.04      8.03 o 
  -5   5   1        2.04        1.82      1.29 o 
  -4   5   1      294.34      323.44      5.97 o 
  -3   5   1       82.67       85.82      3.56 o 
  -2   5   1        3.94        1.31      1.33 o 
  -1   5   1       66.88       65.09      2.60 o 
   0   5   1      123.32       90.55      2.88 o 
   1   5   1        0.06        0.58      1.14 o 
   2   5   1      651.71      663.75      8.80 o 
   3   5   1      128.06      140.10      4.19 o 
   4   5   1       36.95       30.56      2.50 o 
   5   5   1      132.45      130.94      4.27 o 
   6   5   1        1.77        1.91      1.82 o 
   7   5   1      416.24      423.13     11.09 o 
   8   5   1      339.69      354.34     10.72 o 
   9   5   1       44.94       43.92      4.69 o 
  10   5   1      116.62      133.14      7.39 o 
  11   5   1       22.91       20.05      5.48 o 
  12   5   1       73.95       93.72     10.59 o 
 -11   6   1       17.21        6.36      5.56 o 
 -10   6   1        0.00        5.14      4.01 o 
  -9   6   1      207.59      223.54     14.78 o 
  -8   6   1        2.88        3.52      3.63 o 
  -7   6   1        0.25        4.52      3.32 o 
  -6   6   1       60.96       54.31      4.05 o 
  -5   6   1      104.28      103.35      5.51 o 
  -4   6   1      436.10      439.97      7.55 o 
  -3   6   1      779.41      783.43     10.74 o 
  -2   6   1      882.58      891.21     12.08 o 
  -1   6   1        2.73        0.69      1.47 o 
   0   6   1       65.54       68.84      3.17 o 
   1   6   1       96.05      108.18      3.85 o 
   2   6   1     1370.31     1325.45     15.35 o 
   3   6   1     1890.75     1846.73     21.47 o 
   4   6   1      263.67      263.64      6.84 o 
   5   6   1      571.65      574.75     11.09 o 
   6   6   1        4.87        3.96      2.96 o 
   7   6   1        6.49        4.60      4.98 o 
   8   6   1       91.69       94.56      6.37 o 
   9   6   1      341.24      355.64     20.91 o 
  10   6   1       21.30       24.92      5.17 o 
  11   6   1       11.71        7.29      7.15 o 
 -10   7   1       96.78      100.65      8.44 o 
  -9   7   1        4.03       10.29      4.36 o 
  -8   7   1       59.93       63.13      6.58 o 
  -7   7   1      139.44      152.35     13.27 o 
  -6   7   1       72.10       64.66      6.16 o 
  -5   7   1      462.90      428.36     11.48 o 
  -4   7   1        0.14       -0.81      2.13 o 
  -3   7   1      211.57      228.80      6.15 o 
  -2   7   1       44.87       53.42      3.47 o 
  -1   7   1       15.26       14.49      2.38 o 
   0   7   1       24.11       26.28      2.70 o 
   1   7   1      202.64      186.41      5.43 o 
   2   7   1      582.42      594.00     11.43 o 
   3   7   1       20.28       17.50      2.94 o 
   4   7   1      598.46      580.38     17.25 o 
   5   7   1      128.75      113.27      6.32 o 
   6   7   1      222.85      215.22      9.61 o 
   7   7   1       76.65       65.65      6.31 o 
   8   7   1       26.81       32.68      6.75 o 
   9   7   1        6.91       11.32      5.07 o 
  10   7   1       67.80       75.92      7.75 o 
  -8   8   1       86.98      100.85     13.09 o 
  -7   8   1       17.57        7.98      4.41 o 
  -6   8   1       12.68        8.32      4.17 o 
  -5   8   1       49.61       54.27      5.96 o 
  -4   8   1      440.60      421.25     12.49 o 
  -3   8   1      111.38      107.40      4.87 o 
  -2   8   1       16.93       26.90      3.25 o 
  -1   8   1       49.58       54.48      3.93 o 
   0   8   1       13.77       15.39      2.86 o 
   1   8   1       21.60       21.35      3.21 o 
   2   8   1      217.34      209.48      7.15 o 
   3   8   1      426.62      400.00     10.51 o 
   4   8   1       12.47        8.46      3.44 o 
   5   8   1      169.12      158.49      8.82 o 
   6   8   1        2.94       -2.17      3.77 o 
   7   8   1       40.15       33.41      5.70 o 
   8   8   1      124.26      157.86     18.71 o 
  -6   9   1        0.36       -3.33      6.11 o 
  -5   9   1        4.51        8.45      6.08 o 
  -4   9   1        1.63        1.05      4.29 o 
  -3   9   1        2.51        4.74      3.77 o 
  -2   9   1        2.48        7.26      3.58 o 
  -1   9   1      205.38      213.22      7.47 o 
   0   9   1        3.74        1.39      3.24 o 
   1   9   1       56.31       66.65      5.32 o 
   2   9   1      278.88      294.78     11.30 o 
   3   9   1      165.42      163.27      8.89 o 
   4   9   1      443.90      420.25     15.83 o 
   5   9   1      170.57      155.08     12.31 o 
   6   9   1        0.03       -2.67      4.90 o 
 -14   0   2       11.52       15.66      8.31 o 
 -12   0   2     1112.63     1138.04     36.87 o 
 -10   0   2       24.42       20.76      4.53 o 
  -8   0   2      102.06      132.15      7.78 o 
  -6   0   2     1775.29     1794.27     22.28 o 
  -4   0   2    11039.57    11034.58    115.95 o 
  -2   0   2       50.89       45.68      1.30 o 
   0   0   2       78.38       78.41      2.07 o 
   2   0   2     1148.24     1168.32     15.29 o 
   4   0   2       77.72       94.08      2.51 o 
   6   0   2     2685.78     2995.61     37.50 o 
   8   0   2      475.13      435.57     19.39 o 
  10   0   2      179.80      147.72     12.36 o 
  12   0   2      956.34      927.72     34.66 o 
  14   0   2        8.27       11.08      5.75 o 
 -14   1   2      322.42      354.64     11.16 o 
 -13   1   2       80.52       84.66      6.03 o 
 -12   1   2       48.83       47.67      4.39 o 
 -11   1   2       49.20       49.51      3.87 o 
 -10   1   2      387.05      363.70      8.87 o 
  -9   1   2       20.79       16.28      2.41 o 
  -8   1   2       13.37       17.30      1.88 o 
  -7   1   2       38.71       41.84      1.96 o 
  -6   1   2       46.10       66.84      2.15 o 
  -5   1   2      192.43      183.32      3.38 o 
  -4   1   2        3.03       -0.15      0.56 o 
  -3   1   2     1438.25     1444.92     11.72 o 
  -2   1   2    19707.48    18146.52    263.41 o 
  -1   1   2        7.58        8.92      0.47 o 
   0   1   2     3292.54     3245.80     25.69 o 
   1   1   2     1213.27     1205.41     10.13 o 
   2   1   2     2701.54     2714.81     19.13 o 
   3   1   2      386.42      365.98      4.48 o 
   4   1   2     3102.50     3324.47     31.51 o 
   5   1   2     1147.94     1223.93     13.31 o 
   6   1   2     3076.86     3379.21     35.11 o 
   7   1   2      191.66      189.93      4.36 o 
   8   1   2       42.36       29.20      2.53 o 
   9   1   2      467.45      454.56     10.16 o 
  10   1   2      360.16      356.89     12.70 o 
  11   1   2      221.37      216.52      9.75 o 
  12   1   2        9.49       10.20      4.02 o 
  13   1   2       16.09       14.76      4.61 o 
  14   1   2       35.83       32.81      7.87 o 
 -14   2   2      157.09      164.05     11.14 o 
 -13   2   2        8.42        8.92      4.05 o 
 -12   2   2        5.66        3.61      3.42 o 
 -11   2   2      131.02      149.51      7.04 o 
 -10   2   2      224.08      226.73      5.63 o 
  -9   2   2       68.61       76.85      3.72 o 
  -8   2   2      259.58      277.47      5.21 o 
  -7   2   2       51.19       53.00      2.24 o 
  -6   2   2      124.80      113.23      2.62 o 
  -5   2   2      445.39      436.51      5.58 o 
  -4   2   2      292.55      293.24      3.71 o 
  -3   2   2       65.38       64.82      1.77 o 
  -2   2   2      269.13      276.39      3.37 o 
  -1   2   2     2427.33     2450.60     18.23 o 
   0   2   2        2.23        0.48      0.54 o 
   1   2   2     5659.54     5584.70     44.26 o 
   2   2   2     3482.98     3561.16     26.80 o 
   3   2   2      108.77      117.62      2.26 o 
   4   2   2        0.37        0.84      0.61 o 
   5   2   2     1569.50     1627.60     15.03 o 
   6   2   2      309.34      375.04      6.95 o 
   7   2   2      859.26      847.50     11.59 o 
   8   2   2        1.94       -0.17      1.62 o 
   9   2   2       78.47       68.67      3.85 o 
  10   2   2      123.73      123.61      5.72 o 
  11   2   2      152.22      153.73      6.80 o 
  12   2   2      255.35      241.22      7.67 o 
  13   2   2      130.08      157.93     15.49 o 
  14   2   2       43.36       52.74      7.12 o 
 -14   3   2        1.59        4.57      5.62 o 
 -13   3   2       91.78      108.60     10.23 o 
 -12   3   2        1.83        3.58      5.34 o 
 -11   3   2      188.08      205.23      8.11 o 
 -10   3   2        1.90        3.28      2.24 o 
  -9   3   2       22.84       26.41      2.24 o 
  -8   3   2     1551.05     1547.42     17.62 o 
  -7   3   2       43.48       45.96      2.10 o 
  -6   3   2       62.25       61.80      2.16 o 
  -5   3   2        0.07       -0.43      0.82 o 
  -4   3   2     2708.27     2862.31     22.83 o 
  -3   3   2        0.14       -0.34      0.72 o 
  -2   3   2      413.10      378.79      6.61 o 
  -1   3   2       91.40       91.66      2.00 o 
   0   3   2     1993.97     1986.34     15.37 o 
   1   3   2      523.10      503.95      5.99 o 
   2   3   2       61.90       71.55      2.71 o 
   3   3   2     1584.29     1756.86     16.21 o 
   4   3   2     2891.53     2987.15     28.54 o 
   5   3   2      297.26      328.76      5.46 o 
   6   3   2       19.17       32.17      2.02 o 
   7   3   2      271.48      274.77      6.94 o 
   8   3   2      104.61      112.00      4.44 o 
   9   3   2       95.87       86.95      4.88 o 
  10   3   2      304.66      313.53     14.05 o 
  11   3   2       17.46       16.47      4.94 o 
  12   3   2        0.55        0.15      3.10 o 
  13   3   2        7.93        6.40      4.67 o 
 -13   4   2      183.77      194.01     12.17 o 
 -12   4   2      202.19      219.34     12.43 o 
 -11   4   2       61.61       72.78      7.89 o 
 -10   4   2      396.50      426.23     14.14 o 
  -9   4   2       13.96       20.55      3.28 o 
  -8   4   2        0.24       -1.33      1.92 o 
  -7   4   2       96.77      103.41      3.42 o 
  -6   4   2       51.69       47.64      2.54 o 
  -5   4   2       21.43       26.61      1.83 o 
  -4   4   2     3910.26     3822.69     30.16 o 
  -3   4   2        1.66       -0.28      1.06 o 
  -2   4   2       61.32       68.78      2.33 o 
  -1   4   2       23.04       34.42      1.64 o 
   0   4   2      665.09      678.06      6.69 o 
   1   4   2      327.43      371.65      4.60 o 
   2   4   2     1097.02     1105.83     12.42 o 
   3   4   2        6.75        4.89      1.35 o 
   4   4   2      595.42      613.52      8.56 o 
   5   4   2       95.47       80.79      3.13 o 
   6   4   2      215.41      196.79      5.00 o 
   7   4   2      371.39      370.79      8.03 o 
   8   4   2      124.40      120.72      5.97 o 
   9   4   2       26.56       22.08      3.38 o 
  10   4   2       61.31       53.26      5.79 o 
  11   4   2        2.38        5.54      3.87 o 
  12   4   2       11.41        5.83      4.24 o 
  13   4   2       26.88       16.23      5.92 o 
 -12   5   2       12.42        4.93      6.29 o 
 -11   5   2      184.05      192.30     11.73 o 
 -10   5   2      499.43      545.60     15.51 o 
  -9   5   2      103.67      117.13      7.68 o 
  -8   5   2      106.68      114.76      6.50 o 
  -7   5   2        2.75        1.71      1.95 o 
  -6   5   2     1085.53     1106.81     13.61 o 
  -5   5   2      244.57      257.78      5.46 o 
  -4   5   2      244.46      273.24      5.29 o 
  -3   5   2     1667.72     1598.19     16.50 o 
  -2   5   2       30.79       29.80      2.07 o 
  -1   5   2      170.17      175.22      4.13 o 
   0   5   2       43.27       50.73      2.20 o 
   1   5   2        1.74        2.48      1.20 o 
   2   5   2       12.89       12.58      1.82 o 
   3   5   2     4354.44     4331.71     40.35 o 
   4   5   2        9.00        8.01      2.24 o 
   5   5   2       31.68       35.80      2.82 o 
   6   5   2        0.94       -1.14      2.01 o 
   7   5   2        0.93        0.44      2.26 o 
   8   5   2      121.35      121.39      6.56 o 
   9   5   2      230.95      231.32      8.95 o 
  10   5   2       15.63       12.99      3.81 o 
  11   5   2      114.75      122.46     13.82 o 
  12   5   2       26.42       36.32     11.40 o 
 -11   6   2       45.65       34.43      6.13 o 
 -10   6   2       34.86       45.64      5.99 o 
  -9   6   2       89.13       93.73      7.45 o 
  -8   6   2       44.16       41.00      5.36 o 
  -7   6   2       59.29       66.80      5.42 o 
  -6   6   2     1122.84     1100.91     17.05 o 
  -5   6   2      141.24      145.92      5.45 o 
  -4   6   2      270.33      272.87      5.93 o 
  -3   6   2       31.82       32.25      2.53 o 
  -2   6   2       94.48       80.96      3.97 o 
  -1   6   2       25.92       28.52      2.40 o 
   0   6   2     1183.51     1167.02     13.98 o 
   1   6   2       26.28       29.29      2.11 o 
   2   6   2        0.45        2.68      1.77 o 
   3   6   2       27.18       28.40      2.75 o 
   4   6   2      599.90      597.34     11.71 o 
   5   6   2       12.34       14.27      3.41 o 
   6   6   2       15.23       14.03      3.48 o 
   7   6   2       70.88       83.11      5.94 o 
   8   6   2        7.97        2.83      3.19 o 
   9   6   2        3.22        2.80      4.25 o 
  10   6   2        2.87        1.49      3.86 o 
  11   6   2       50.40       69.16      8.37 o 
 -10   7   2      217.48      248.04     12.21 o 
  -9   7   2        2.54       -1.48      4.00 o 
  -8   7   2        6.47        6.13      3.99 o 
  -7   7   2        5.09        4.42      3.68 o 
  -6   7   2      612.12      580.11     15.70 o 
  -5   7   2        0.91       -1.90      1.90 o 
  -4   7   2       34.88       43.35      3.46 o 
  -3   7   2      100.17      101.57      4.37 o 
  -2   7   2      581.03      576.57     10.20 o 
  -1   7   2       43.27       50.71      3.35 o 
   0   7   2      159.39      159.61      4.91 o 
   1   7   2      186.63      187.77      7.03 o 
   2   7   2       19.10       22.76      3.33 o 
   3   7   2      192.45      169.64      6.11 o 
   4   7   2      817.67      795.99     14.81 o 
   5   7   2      270.45      263.36      9.42 o 
   6   7   2        0.27       -0.01      2.96 o 
   7   7   2       14.89       11.89      4.10 o 
   8   7   2       54.03       41.92      5.70 o 
   9   7   2        1.20        1.26      3.74 o 
  10   7   2      100.42      102.26      8.51 o 
  -8   8   2       26.45       18.40      6.31 o 
  -7   8   2        4.70        7.29      4.22 o 
  -6   8   2      235.03      231.31     11.59 o 
  -5   8   2      354.60      367.90     14.43 o 
  -4   8   2      239.28      227.76      6.92 o 
  -3   8   2        9.63        3.30      2.60 o 
  -2   8   2       99.80       98.75      6.11 o 
  -1   8   2      110.05      100.16      4.87 o 
   0   8   2        0.00        0.08      2.00 o 
   1   8   2       38.02       41.97      3.93 o 
   2   8   2      367.98      355.46      9.72 o 
   3   8   2       13.49        9.98      3.25 o 
   4   8   2       31.52       30.39      4.11 o 
   5   8   2      238.52      245.25     13.43 o 
   6   8   2        0.03        4.30      3.78 o 
   7   8   2      102.86      107.08      9.69 o 
   8   8   2       41.47       45.28      7.49 o 
  -6   9   2        4.50       -2.98      5.45 o 
  -5   9   2       12.58       -2.55      5.44 o 
  -4   9   2        4.86        5.08      4.65 o 
  -3   9   2       31.52       35.25      5.78 o 
  -2   9   2        6.64        3.21      2.94 o 
  -1   9   2      177.49      188.94      9.78 o 
   0   9   2       34.48       29.08      4.45 o 
   1   9   2       47.07       52.99      7.03 o 
   2   9   2        2.69        4.75      3.31 o 
   3   9   2        0.21       -0.03      3.46 o 
   4   9   2      126.83      112.64     11.33 o 
   5   9   2      198.33      193.58     11.50 o 
 -13   0   3      115.39      121.95     14.28 o 
 -11   0   3        1.72        2.64      3.76 o 
  -9   0   3     2789.71     2637.54     65.59 o 
  -7   0   3        0.12        0.84      1.18 o 
  -5   0   3     1434.69     1587.28     19.68 o 
  -3   0   3       57.26       84.88      4.22 o 
  -1   0   3      629.34      622.34      8.08 o 
   1   0   3      926.93      976.88     15.17 o 
   3   0   3      963.31     1018.25     15.76 o 
   5   0   3      651.51      741.63     11.90 o 
   7   0   3       48.35       48.06      2.76 o 
   9   0   3       33.70       55.55      8.04 o 
  11   0   3       51.30       38.39     13.12 o 
  13   0   3        1.60       -4.13      4.13 o 
 -14   1   3        0.01       -3.34      3.49 o 
 -13   1   3       42.72       44.84      3.97 o 
 -12   1   3        6.65        8.31      3.12 o 
 -11   1   3        0.07       -1.81      2.22 o 
 -10   1   3       29.98       33.43      3.51 o 
  -9   1   3     1250.32     1262.40     16.57 o 
  -8   1   3       93.72      110.90      3.69 o 
  -7   1   3      603.45      654.61      8.02 o 
  -6   1   3      315.25      314.25      4.82 o 
  -5   1   3      489.76      544.50      6.46 o 
  -4   1   3      335.08      368.18      4.37 o 
  -3   1   3     3086.87     3003.06     22.81 o 
  -2   1   3     4183.29     4213.05     30.05 o 
  -1   1   3      403.35      395.54      3.83 o 
   0   1   3     3355.98     3364.00     25.67 o 
   1   1   3     5044.29     5050.64     39.62 o 
   2   1   3     6791.86     6804.93     53.16 o 
   3   1   3      442.69      465.95      5.57 o 
   4   1   3      266.03      305.90      4.06 o 
   5   1   3       12.79       17.02      1.74 o 
   6   1   3     1351.83     1367.60     15.52 o 
   7   1   3      261.02      252.32      4.94 o 
   8   1   3     1144.87     1125.23     14.51 o 
   9   1   3      225.20      218.77     10.63 o 
  10   1   3       55.20       53.17      5.79 o 
  11   1   3      700.19      701.09     18.57 o 
  12   1   3       12.51        6.76      4.93 o 
  13   1   3      128.68      111.09      8.52 o 
  14   1   3       96.66      103.55      8.81 o 
 -14   2   3        1.11       -2.61      5.16 o 
 -13   2   3        1.19       -0.97      4.58 o 
 -12   2   3       12.26       14.66      2.57 o 
 -11   2   3       30.57       32.54      3.21 o 
 -10   2   3      487.90      483.21     12.41 o 
  -9   2   3      123.16      115.84      4.06 o 
  -8   2   3     1262.91     1225.60     13.20 o 
  -7   2   3     2451.77     2417.73     21.24 o 
  -6   2   3      265.61      237.39      3.99 o 
  -5   2   3      216.22      253.59      3.97 o 
  -4   2   3        0.96        0.08      0.67 o 
  -3   2   3     1676.14     1757.32     13.51 o 
  -2   2   3     9300.04     9285.53     64.98 o 
  -1   2   3     1108.44     1097.98      9.16 o 
   0   2   3      381.49      388.40      4.32 o 
   1   2   3      144.01      137.25      2.08 o 
   2   2   3      251.92      299.77      3.73 o 
   3   2   3      146.82      160.66      2.56 o 
   4   2   3      809.68      707.59      6.86 o 
   5   2   3     1454.84     1545.68     18.21 o 
   6   2   3       46.73       50.36      2.48 o 
   7   2   3       48.01       52.68      3.23 o 
   8   2   3      306.49      290.81     11.81 o 
   9   2   3      200.41      223.46      7.08 o 
  10   2   3      139.89      144.84      6.95 o 
  11   2   3      218.25      188.71      9.28 o 
  12   2   3       70.31       62.45      7.98 o 
  13   2   3       11.86        4.57      4.40 o 
  14   2   3       17.60       14.57      5.26 o 
 -14   3   3        0.48        6.36      6.25 o 
 -13   3   3       88.95      115.90     10.75 o 
 -12   3   3       56.52       49.26      6.83 o 
 -11   3   3      747.74      769.70     19.07 o 
 -10   3   3        0.86        2.68      1.83 o 
  -9   3   3      145.58      149.78      4.63 o 
  -8   3   3      746.34      762.41      9.41 o 
  -7   3   3       95.84      111.78      3.03 o 
  -6   3   3      111.78      118.10      3.01 o 
  -5   3   3      201.79      193.51      3.48 o 
  -4   3   3     1425.99     1590.15     13.06 o 
  -3   3   3      273.95      299.57      3.89 o 
  -2   3   3     1547.38     1641.08     13.42 o 
  -1   3   3       13.72       22.11      1.08 o 
   0   3   3       23.11       28.77      1.22 o 
   1   3   3      285.32      266.64      4.01 o 
   2   3   3     4180.48     4395.32     34.75 o 
   3   3   3        2.04       19.95      2.40 o 
   4   3   3      510.74      573.11      7.41 o 
   5   3   3        0.04       -0.98      0.98 o 
   6   3   3      166.64      162.88      4.06 o 
   7   3   3       23.84       19.90      2.48 o 
   8   3   3      570.58      565.84      9.75 o 
   9   3   3      120.48      111.94      4.98 o 
  10   3   3        1.65        1.07      2.71 o 
  11   3   3        8.14        9.89      3.43 o 
  12   3   3       11.92       13.22      3.34 o 
  13   3   3       71.22       94.12      8.31 o 
 -13   4   3       43.93       52.89      7.97 o 
 -12   4   3       10.82        4.04      7.40 o 
 -11   4   3        7.88       10.37      4.66 o 
 -10   4   3       17.59       16.89      4.71 o 
  -9   4   3       12.79       16.54      2.52 o 
  -8   4   3      150.24      146.76      4.97 o 
  -7   4   3     3642.56     3540.98     31.08 o 
  -6   4   3      280.22      271.51      4.70 o 
  -5   4   3       15.15       18.40      1.65 o 
  -4   4   3     2292.13     2264.78     20.79 o 
  -3   4   3      485.66      486.38      5.83 o 
  -2   4   3        7.08       18.73      1.46 o 
  -1   4   3      299.43      300.53      4.02 o 
   0   4   3      105.95      103.72      2.38 o 
   1   4   3      217.19      229.52      4.27 o 
   2   4   3     1935.24     1876.19     18.93 o 
   3   4   3        0.11        0.86      1.25 o 
   4   4   3      752.78      801.99     10.28 o 
   5   4   3     1135.58     1118.96     13.29 o 
   6   4   3     1397.76     1421.29     16.95 o 
   7   4   3       22.70       23.45      2.90 o 
   8   4   3        1.42       -1.97      2.02 o 
   9   4   3       32.70       32.51      4.09 o 
  10   4   3      285.15      279.70     10.48 o 
  11   4   3       94.56       90.85      6.82 o 
  12   4   3       73.06       73.64      6.94 o 
  13   4   3       40.45       21.92      7.38 o 
 -12   5   3      276.27      288.60     14.66 o 
 -11   5   3       35.16       35.48      6.71 o 
 -10   5   3       57.87       58.24      6.35 o 
  -9   5   3      336.54      325.24     11.87 o 
  -8   5   3      184.83      182.01      7.52 o 
  -7   5   3      329.21      319.48      7.38 o 
  -6   5   3        3.41        5.65      1.82 o 
  -5   5   3      274.41      268.55      5.69 o 
  -4   5   3      526.97      520.23      7.69 o 
  -3   5   3       21.89       23.32      2.02 o 
  -2   5   3      112.32       96.02      3.81 o 
  -1   5   3        1.29        0.68      1.17 o 
   0   5   3     1807.40     1816.38     17.02 o 
   1   5   3       70.45       83.89      3.18 o 
   2   5   3       23.40       35.85      2.42 o 
   3   5   3      196.59      186.93      4.91 o 
   4   5   3       41.87       54.13      2.96 o 
   5   5   3        4.72        9.58      2.22 o 
   6   5   3      713.96      694.11     11.95 o 
   7   5   3       36.00       36.26      3.65 o 
   8   5   3       13.48       10.95      3.01 o 
   9   5   3      172.37      181.79      7.35 o 
  10   5   3        2.89        0.42      4.31 o 
  11   5   3        0.66       -4.34      5.04 o 
  12   5   3      146.94      142.43     33.43 o 
 -11   6   3       16.84       24.94      5.48 o 
 -10   6   3       12.44       15.01      4.72 o 
  -9   6   3      285.39      263.53     11.29 o 
  -8   6   3        0.05        3.90      5.58 o 
  -7   6   3      108.86      108.53      4.79 o 
  -6   6   3      355.38      370.75      7.85 o 
  -5   6   3      304.38      313.96      6.98 o 
  -4   6   3      507.72      507.84      8.33 o 
  -3   6   3      121.65      136.01      4.18 o 
  -2   6   3      167.33      151.09      4.36 o 
  -1   6   3      790.63      778.74     11.03 o 
   0   6   3      143.64      154.16      4.14 o 
   1   6   3       44.66       50.25      3.10 o 
   2   6   3       72.52       63.04      3.42 o 
   3   6   3      127.65      150.65      4.96 o 
   4   6   3        0.44       -0.23      1.83 o 
   5   6   3      126.94      127.63      5.43 o 
   6   6   3      208.61      246.95      8.64 o 
   7   6   3        4.50        2.34      3.70 o 
   8   6   3       62.76       72.28      5.72 o 
   9   6   3      162.98      171.54      8.63 o 
  10   6   3      124.06      133.26      9.95 o 
  11   6   3        0.21        5.23      6.03 o 
 -10   7   3       12.74        9.02      4.98 o 
  -9   7   3      457.31      453.43     15.30 o 
  -8   7   3       47.03       52.38      6.46 o 
  -7   7   3       69.18       65.78      6.46 o 
  -6   7   3      374.21      351.03      8.59 o 
  -5   7   3      186.30      204.83      6.48 o 
  -4   7   3       40.55       43.66      3.55 o 
  -3   7   3        6.88        7.80      2.37 o 
  -2   7   3        7.29        6.25      2.08 o 
  -1   7   3      150.29      145.77      4.75 o 
   0   7   3        9.24       12.62      2.48 o 
   1   7   3        0.04       -1.45      1.81 o 
   2   7   3      141.37      123.65      5.24 o 
   3   7   3      190.58      187.57      6.90 o 
   4   7   3        1.11        4.75      2.68 o 
   5   7   3        5.15        5.43      3.04 o 
   6   7   3        9.06        5.21      3.31 o 
   7   7   3       72.82       70.21      7.18 o 
   8   7   3       95.41      100.74      7.63 o 
   9   7   3       33.05       42.03      6.20 o 
  10   7   3        9.25       13.57      5.09 o 
  -8   8   3       22.97       35.43      8.61 o 
  -7   8   3        5.15        7.69      4.36 o 
  -6   8   3       44.80       39.63      6.41 o 
  -5   8   3      245.95      224.65      7.41 o 
  -4   8   3        2.21        1.62      2.63 o 
  -3   8   3        0.15        1.62      2.84 o 
  -2   8   3       24.36       26.75      3.49 o 
  -1   8   3      140.55      126.01      7.24 o 
   0   8   3       10.83        7.24      2.74 o 
   1   8   3       14.21       18.50      3.33 o 
   2   8   3      269.49      258.15     11.54 o 
   3   8   3      100.55      100.31      5.84 o 
   4   8   3      597.65      609.94     19.22 o 
   5   8   3      103.86       96.21      7.03 o 
   6   8   3        3.45        5.85      4.46 o 
   7   8   3        1.33        2.12      4.86 o 
   8   8   3        0.53       -4.59      4.59 o 
  -6   9   3      104.21      102.29     13.28 o 
  -5   9   3       47.72       42.08      8.04 o 
  -4   9   3       36.78       41.55      6.23 o 
  -3   9   3      106.99      107.80      5.97 o 
  -2   9   3        5.91        2.22      3.33 o 
  -1   9   3       60.52       53.75      8.89 o 
   0   9   3        2.21        4.28      3.47 o 
   1   9   3      211.99      180.49      9.96 o 
   2   9   3        1.56        2.92      3.30 o 
   3   9   3        3.88       14.65      3.76 o 
   4   9   3        0.02        4.43      4.59 o 
   5   9   3       33.84       32.62      6.60 o 
 -14   0   4        6.17       10.65      5.51 o 
 -12   0   4        3.67        9.20      6.69 o 
 -10   0   4      288.95      300.47     25.86 o 
  -8   0   4      915.25      844.28     22.41 o 
  -6   0   4     1487.03     1604.97     20.59 o 
  -4   0   4      123.85      110.45      4.15 o 
  -2   0   4      674.76      662.43      9.15 o 
   0   0   4     5497.41     5434.89     67.78 o 
   2   0   4      336.49      329.42      5.05 o 
   4   0   4     2656.76     3009.22     47.75 o 
   6   0   4       35.10       41.82      1.95 o 
   8   0   4      169.59      152.96     10.81 o 
  10   0   4       11.65       14.87      7.75 o 
  12   0   4      112.17      133.18     10.73 o 
  14   0   4      145.13      148.98     13.08 o 
 -14   1   4      219.66      222.73      9.09 o 
 -13   1   4       75.30       77.18      5.20 o 
 -12   1   4      571.79      565.84     12.54 o 
 -11   1   4        0.73        0.59      2.37 o 
 -10   1   4     1295.02     1297.27     19.61 o 
  -9   1   4      371.25      350.35      6.84 o 
  -8   1   4        5.28       13.69      1.72 o 
  -7   1   4      659.11      630.57      7.41 o 
  -6   1   4     4615.73     5067.46     38.76 o 
  -5   1   4      250.84      248.75      3.71 o 
  -4   1   4       54.67       64.30      1.77 o 
  -3   1   4     1567.62     1514.28     12.38 o 
  -2   1   4       53.11       48.73      1.30 o 
  -1   1   4     1216.84     1194.00     10.76 o 
   0   1   4      137.44      150.08      2.07 o 
   1   1   4      153.25      152.89      2.30 o 
   2   1   4     1629.07     1559.79     14.34 o 
   3   1   4     1780.87     1812.65     14.63 o 
   4   1   4      101.68      113.90      2.40 o 
   5   1   4     1015.98     1022.86     11.46 o 
   6   1   4       16.11       25.69      1.95 o 
   7   1   4      154.92      140.30      5.76 o 
   8   1   4       77.12       77.36      6.01 o 
   9   1   4        4.90        2.55      2.62 o 
  10   1   4      483.73      464.03     13.38 o 
  11   1   4       29.68       17.17      4.26 o 
  12   1   4       60.39       51.09      6.14 o 
  13   1   4        4.64        2.62      4.12 o 
  14   1   4       40.35       34.55      5.60 o 
 -14   2   4        1.85       -0.91      7.52 o 
 -13   2   4        7.07        7.02      2.98 o 
 -12   2   4       40.97       37.67      4.58 o 
 -11   2   4        6.67        4.46      2.46 o 
 -10   2   4     1162.67     1162.28     18.93 o 
  -9   2   4      169.92      155.53      4.99 o 
  -8   2   4      391.23      360.44      5.78 o 
  -7   2   4       33.50       36.85      2.06 o 
  -6   2   4       20.74       24.78      1.52 o 
  -5   2   4     2564.99     2513.70     19.83 o 
  -4   2   4      358.24      377.23      4.50 o 
  -3   2   4      496.29      505.68      5.37 o 
  -2   2   4       27.39       28.25      1.14 o 
  -1   2   4     1482.82     1502.30     11.39 o 
   0   2   4      141.85      142.80      2.33 o 
   1   2   4     2557.08     2534.01     20.98 o 
   2   2   4     2424.65     2466.59     20.02 o 
   3   2   4     1009.27     1061.75      9.69 o 
   4   2   4     1329.40     1548.70     13.58 o 
   5   2   4      128.54      128.16      3.10 o 
   6   2   4       80.79       82.14      3.88 o 
   7   2   4     2483.02     2470.51     29.13 o 
   8   2   4       15.52        8.22      2.03 o 
   9   2   4      424.63      382.50     11.09 o 
  10   2   4        2.80       -2.72      2.72 o 
  11   2   4       29.29       33.80      5.17 o 
  12   2   4        5.22        2.20      3.64 o 
  13   2   4       94.62       83.42      7.93 o 
 -14   3   4       86.16       99.24     11.06 o 
 -13   3   4       90.84       94.77     11.62 o 
 -12   3   4        3.65        7.77      4.72 o 
 -11   3   4       16.18       10.10      3.35 o 
 -10   3   4      189.67      199.37      6.52 o 
  -9   3   4      163.24      152.31      4.73 o 
  -8   3   4     1232.88     1245.35     12.57 o 
  -7   3   4      536.64      486.98      6.48 o 
  -6   3   4      203.51      165.01      4.78 o 
  -5   3   4      188.96      184.08      3.21 o 
  -4   3   4      873.70      845.20      8.01 o 
  -3   3   4      180.32      182.31      3.04 o 
  -2   3   4      101.00       79.56      1.88 o 
  -1   3   4        9.83       13.40      1.25 o 
   0   3   4      140.15      153.26      2.85 o 
   1   3   4      176.65      186.40      3.13 o 
   2   3   4      356.61      373.83      4.95 o 
   3   3   4      294.80      299.65      4.61 o 
   4   3   4      125.56      108.54      2.81 o 
   5   3   4        0.04       -1.04      1.04 o 
   6   3   4        9.63       11.85      1.35 o 
   7   3   4        0.64        1.15      1.75 o 
   8   3   4      126.21      134.45      5.54 o 
   9   3   4       36.43       35.64      4.05 o 
  10   3   4       37.43       52.50      4.46 o 
  11   3   4       29.30       19.74      3.37 o 
  12   3   4       58.97       39.41      5.92 o 
  13   3   4      130.78      144.95      9.89 o 
 -13   4   4        2.67        8.47      6.51 o 
 -12   4   4       36.50       35.11      7.38 o 
 -11   4   4      341.58      351.52     12.32 o 
 -10   4   4      423.67      412.15     10.21 o 
  -9   4   4      115.31      110.31      5.04 o 
  -8   4   4      239.05      252.02      6.67 o 
  -7   4   4     1391.09     1391.78     15.84 o 
  -6   4   4      255.39      245.13      4.70 o 
  -5   4   4       44.04       33.48      2.18 o 
  -4   4   4      100.77      104.93      2.75 o 
  -3   4   4       67.20       52.88      2.05 o 
  -2   4   4      254.44      260.49      3.87 o 
  -1   4   4      324.06      285.14      3.84 o 
   0   4   4      668.66      674.61      8.71 o 
   1   4   4     1181.19     1149.64     12.34 o 
   2   4   4     2036.43     2109.66     19.95 o 
   3   4   4      405.60      386.68      6.33 o 
   4   4   4      196.92      233.97      4.94 o 
   5   4   4        0.33        1.84      1.41 o 
   6   4   4       34.36       30.20      2.84 o 
   7   4   4      109.72      117.14      5.26 o 
   8   4   4       55.21       51.32      3.86 o 
   9   4   4       77.13       95.70      5.56 o 
  10   4   4       68.67       70.42      6.68 o 
  11   4   4       15.08        8.71      4.02 o 
  12   4   4       15.11        9.94      3.82 o 
  13   4   4        6.26       -0.54      9.13 o 
 -12   5   4        5.90        5.79      5.21 o 
 -11   5   4       11.81       10.29      5.23 o 
 -10   5   4       36.74       30.59      5.16 o 
  -9   5   4       23.55       24.65      3.21 o 
  -8   5   4       14.21       11.64      2.82 o 
  -7   5   4       30.96       30.77      2.69 o 
  -6   5   4      195.81      195.99      5.05 o 
  -5   5   4      101.42       95.82      3.56 o 
  -4   5   4      369.39      380.22      7.04 o 
  -3   5   4       92.04       83.11      4.32 o 
  -2   5   4       70.87       86.09      3.01 o 
  -1   5   4     1062.26     1031.75      9.82 o 
   0   5   4     1184.81     1197.05     13.86 o 
   1   5   4       70.97       69.31      2.98 o 
   2   5   4      258.37      285.59      5.69 o 
   3   5   4      517.73      483.84      8.28 o 
   4   5   4        4.45        5.14      1.77 o 
   5   5   4     1086.88     1120.99     15.38 o 
   6   5   4       25.42       27.00      3.08 o 
   7   5   4       76.11       81.15      6.47 o 
   8   5   4        0.33        1.34      2.54 o 
   9   5   4      154.54      165.68      7.68 o 
  10   5   4        0.07       -0.34      3.56 o 
  11   5   4      102.46       99.10      9.13 o 
  12   5   4       20.58       23.96      6.02 o 
 -11   6   4      168.37      194.58     11.44 o 
 -10   6   4       79.77       85.52      7.61 o 
  -9   6   4        0.66        0.97      3.26 o 
  -8   6   4      209.29      200.79      6.83 o 
  -7   6   4      799.24      808.45     13.64 o 
  -6   6   4        3.34        7.42      2.18 o 
  -5   6   4       80.02       71.62      3.67 o 
  -4   6   4      482.23      491.63      8.37 o 
  -3   6   4      182.02      162.01      5.03 o 
  -2   6   4       16.46       18.28      2.28 o 
  -1   6   4      105.69      114.99      4.59 o 
   0   6   4      112.58      123.65      4.36 o 
   1   6   4      190.64      197.45      5.40 o 
   2   6   4       48.60       48.75      3.17 o 
   3   6   4       17.39       20.14      2.58 o 
   4   6   4       31.54       40.55      3.89 o 
   5   6   4      102.72       82.52      6.85 o 
   6   6   4      160.65      172.89      7.42 o 
   7   6   4        1.55        3.51      3.08 o 
   8   6   4       23.87       22.28      4.27 o 
   9   6   4       67.25       61.73      5.86 o 
  10   6   4       45.24       40.38      6.97 o 
  11   6   4       49.19       45.49      8.06 o 
 -10   7   4        1.18       -1.31      4.07 o 
  -9   7   4       56.36       54.42      6.78 o 
  -8   7   4       82.12       75.89      7.07 o 
  -7   7   4        9.69        9.02      4.57 o 
  -6   7   4        4.34        2.71      2.42 o 
  -5   7   4      105.69      115.63      5.84 o 
  -4   7   4        0.48        2.25      2.04 o 
  -3   7   4      320.34      316.73     10.76 o 
  -2   7   4       62.78       66.06      3.73 o 
  -1   7   4        0.73       -0.45      1.78 o 
   0   7   4      507.18      509.97     11.04 o 
   1   7   4       23.07       20.28      2.74 o 
   2   7   4      304.02      325.56      9.11 o 
   3   7   4       11.22       12.45      2.98 o 
   4   7   4       29.73       32.88      3.70 o 
   5   7   4        1.22        6.88      3.69 o 
   6   7   4       12.90        7.20      3.46 o 
   7   7   4        4.10        4.86      3.54 o 
   8   7   4       82.53       97.18      7.04 o 
   9   7   4        0.46        7.32      4.32 o 
  -8   8   4       14.13       14.29      5.97 o 
  -7   8   4       29.67       24.48      5.41 o 
  -6   8   4        5.09        7.98      4.46 o 
  -5   8   4      247.85      274.49      9.40 o 
  -4   8   4       15.55       17.77      3.25 o 
  -3   8   4        0.76       -1.72      2.40 o 
  -2   8   4       35.94       40.34      3.75 o 
  -1   8   4       23.61       21.83      3.84 o 
   0   8   4       29.64       22.13      4.62 o 
   1   8   4      263.90      279.54      8.72 o 
   2   8   4        1.26        2.49      2.74 o 
   3   8   4      230.92      231.59      9.11 o 
   4   8   4       22.14       23.25      4.25 o 
   5   8   4       18.17       17.69      4.29 o 
   6   8   4       10.29       10.09      3.93 o 
   7   8   4       88.12       88.44      7.65 o 
   8   8   4        8.19       13.96      5.69 o 
  -6   9   4        6.39        4.48      6.82 o 
  -5   9   4        0.00        1.04      4.59 o 
  -4   9   4       65.51       65.37      5.33 o 
  -3   9   4       11.97        9.93      3.64 o 
  -2   9   4       29.92       32.29      4.92 o 
  -1   9   4        0.52        1.69      3.47 o 
   0   9   4        0.01        2.52      3.46 o 
   1   9   4       10.80       11.38      3.69 o 
   2   9   4       72.79       67.67      5.72 o 
   3   9   4       77.76       78.10      7.90 o 
   4   9   4        8.45        9.91      5.07 o 
   5   9   4       17.76       17.63      5.69 o 
 -13   0   5      523.76      535.08     18.98 o 
 -11   0   5     2185.80     2254.86     60.44 o 
  -9   0   5     1096.42      997.85     24.53 o 
  -7   0   5      696.97      781.64     12.49 o 
  -5   0   5      208.52      199.16      4.83 o 
  -3   0   5       74.20       85.08      4.09 o 
  -1   0   5     7133.28     7032.74     74.52 o 
   1   0   5      279.14      267.86      5.49 o 
   3   0   5       83.79       69.24      2.40 o 
   5   0   5      466.04      607.31      9.40 o 
   7   0   5       37.43       42.61      6.05 o 
   9   0   5      491.87      422.16     15.37 o 
  11   0   5      541.37      514.60     18.83 o 
  13   0   5       14.55       18.02      6.35 o 
 -14   1   5       19.97       22.00      4.81 o 
 -13   1   5      215.75      226.27     10.38 o 
 -12   1   5       49.31       43.30      4.54 o 
 -11   1   5        0.02       -0.54      2.36 o 
 -10   1   5      251.78      260.23      7.66 o 
  -9   1   5      203.99      206.18      6.01 o 
  -8   1   5      166.48      168.18      4.21 o 
  -7   1   5        1.54        1.77      1.01 o 
  -6   1   5     1018.42      989.51      9.83 o 
  -5   1   5     1750.11     1956.20     15.87 o 
  -4   1   5     2539.40     2533.46     20.04 o 
  -3   1   5     2457.86     2572.78     20.65 o 
  -2   1   5     1869.53     1890.50     14.77 o 
  -1   1   5     1796.31     1768.90     14.86 o 
   0   1   5     1094.94     1073.84      9.11 o 
   1   1   5       91.97       85.20      1.90 o 
   2   1   5     1998.96     1992.82     18.69 o 
   3   1   5      690.98      722.21      8.36 o 
   4   1   5      630.39      661.51      7.30 o 
   5   1   5      647.29      685.15      9.43 o 
   6   1   5      158.37      148.79      4.59 o 
   7   1   5      752.30      732.20     13.11 o 
   8   1   5       78.69       66.03      6.22 o 
   9   1   5        8.28       16.59      3.35 o 
  10   1   5      129.85      110.15      7.05 o 
  11   1   5        0.45       -0.47      3.07 o 
  12   1   5        0.43        1.85      3.49 o 
  13   1   5        6.05        5.47      3.80 o 
  14   1   5       21.40       30.46      5.53 o 
 -14   2   5      211.30      203.59     13.77 o 
 -13   2   5        0.29       -0.71      3.51 o 
 -12   2   5      212.51      222.67      9.32 o 
 -11   2   5      605.52      628.65     15.45 o 
 -10   2   5        0.02        0.07      1.80 o 
  -9   2   5      421.68      403.69      6.76 o 
  -8   2   5      558.49      532.39      7.36 o 
  -7   2   5        9.73       14.79      1.64 o 
  -6   2   5      345.58      307.36      4.52 o 
  -5   2   5        3.47        2.59      0.85 o 
  -4   2   5     1412.45     1477.21     11.99 o 
  -3   2   5        7.51        8.56      1.00 o 
  -2   2   5     2036.13     1891.56     15.67 o 
  -1   2   5      704.90      727.54      6.86 o 
   0   2   5     2892.53     2828.80     21.75 o 
   1   2   5      189.50      189.20      2.70 o 
   2   2   5        2.93        4.34      0.89 o 
   3   2   5      562.25      601.75      5.98 o 
   4   2   5     1821.62     1887.05     15.54 o 
   5   2   5      961.25     1072.27     11.67 o 
   6   2   5     1066.52     1045.32     16.47 o 
   7   2   5      127.80      117.77      3.56 o 
   8   2   5      137.83      145.44      5.66 o 
   9   2   5       28.08       31.08      4.05 o 
  10   2   5      105.07      105.69      7.05 o 
  11   2   5        1.13        1.56      3.29 o 
  12   2   5        4.47        5.75      4.11 o 
  13   2   5        2.15       -1.28      4.16 o 
 -14   3   5       19.90       23.14      6.93 o 
 -13   3   5        8.11       10.58      5.79 o 
 -12   3   5       31.44       30.07      6.18 o 
 -11   3   5      303.37      301.27      9.35 o 
 -10   3   5       95.06      101.58      5.86 o 
  -9   3   5     1180.94     1180.07     17.75 o 
  -8   3   5      265.16      296.10      5.12 o 
  -7   3   5       59.90       82.34      2.77 o 
  -6   3   5        0.18        0.43      1.10 o 
  -5   3   5     3307.65     3490.47     25.34 o 
  -4   3   5      217.99      258.20      3.72 o 
  -3   3   5       37.46       57.85      1.76 o 
  -2   3   5     1381.46     1459.61     11.78 o 
  -1   3   5      753.77      779.58      8.11 o 
   0   3   5      111.30      116.75      2.80 o 
   1   3   5      744.81      694.32      7.12 o 
   2   3   5       24.11       37.69      1.52 o 
   3   3   5       48.94       66.44      2.28 o 
   4   3   5        0.00        0.20      1.01 o 
   5   3   5        6.27        3.92      1.12 o 
   6   3   5      629.50      652.35     10.71 o 
   7   3   5      169.38      172.33      5.47 o 
   8   3   5       92.28       83.16      4.23 o 
   9   3   5      315.59      280.01     10.40 o 
  10   3   5       55.11       40.85      3.61 o 
  11   3   5        2.81       -3.35      3.35 o 
  12   3   5        0.90        2.84      3.90 o 
  13   3   5       74.61       81.13      9.60 o 
 -13   4   5      121.16      129.18     10.70 o 
 -12   4   5       60.81       55.99     11.71 o 
 -11   4   5        1.38        5.35      2.66 o 
 -10   4   5      106.54      115.44      9.69 o 
  -9   4   5      148.14      146.51      5.85 o 
  -8   4   5       10.91        9.06      1.88 o 
  -7   4   5       10.31       10.13      1.73 o 
  -6   4   5       78.13       79.01      2.96 o 
  -5   4   5        7.95        6.79      1.40 o 
  -4   4   5        0.19       -0.54      0.99 o 
  -3   4   5       34.58       31.44      1.96 o 
  -2   4   5     1087.23     1099.15     10.06 o 
  -1   4   5      123.27      130.12      2.90 o 
   0   4   5      108.90       95.37      2.73 o 
   1   4   5       80.56       78.72      2.52 o 
   2   4   5       28.53       32.84      2.40 o 
   3   4   5      344.86      345.68      5.29 o 
   4   4   5      109.28      101.09      3.68 o 
   5   4   5      191.99      192.81      4.92 o 
   6   4   5      125.01      141.79      4.92 o 
   7   4   5      390.40      381.74      8.20 o 
   8   4   5       33.84       32.74      3.87 o 
   9   4   5      298.56      303.90      9.20 o 
  10   4   5        5.13       10.78      3.67 o 
  11   4   5       88.46      111.45      8.72 o 
  12   4   5       70.07       63.95      8.04 o 
 -12   5   5      232.22      259.22     14.11 o 
 -11   5   5       17.31       15.72      4.38 o 
 -10   5   5      131.10      141.67      6.28 o 
  -9   5   5       75.45       73.55      6.12 o 
  -8   5   5       88.19       85.41      6.09 o 
  -7   5   5       61.98       62.17      3.57 o 
  -6   5   5     1232.82     1187.97     13.97 o 
  -5   5   5      401.85      406.97      6.89 o 
  -4   5   5     1187.52     1121.38     13.55 o 
  -3   5   5      250.56      253.08      4.78 o 
  -2   5   5       31.55       31.05      2.15 o 
  -1   5   5      151.90      147.90      4.04 o 
   0   5   5       87.61       74.00      3.07 o 
   1   5   5        1.99        1.33      1.33 o 
   2   5   5     1313.42     1316.36     15.22 o 
   3   5   5       41.47       46.32      2.73 o 
   4   5   5      311.10      330.04      6.77 o 
   5   5   5       11.59        9.43      2.04 o 
   6   5   5      178.40      183.05      6.01 o 
   7   5   5        7.74        8.82      2.73 o 
   8   5   5      656.95      660.70     14.64 o 
   9   5   5       50.53       39.55      4.60 o 
  10   5   5        8.72        6.47      3.94 o 
  11   5   5       13.27       11.11      4.41 o 
  12   5   5       10.05        8.63      4.63 o 
 -11   6   5       44.14       51.76      6.70 o 
 -10   6   5       14.40       11.28      4.75 o 
  -9   6   5       16.14       14.28      4.67 o 
  -8   6   5      159.12      146.85      6.77 o 
  -7   6   5      159.12      150.76      5.38 o 
  -6   6   5      185.46      178.36      5.72 o 
  -5   6   5       39.56       42.93      3.14 o 
  -4   6   5       35.66       30.63      2.73 o 
  -3   6   5       73.96       79.50      3.87 o 
  -2   6   5      181.10      188.44      4.75 o 
  -1   6   5        1.17        1.54      1.55 o 
   0   6   5        0.56       -1.43      1.43 o 
   1   6   5       22.53       20.82      2.40 o 
   2   6   5      132.05      124.52      4.45 o 
   3   6   5      109.09      100.36      7.36 o 
   4   6   5      189.68      197.87      6.81 o 
   5   6   5      131.04      150.22      6.70 o 
   6   6   5       26.06       36.28      4.39 o 
   7   6   5      179.10      166.41      8.54 o 
   8   6   5      101.89      102.16      6.57 o 
   9   6   5        8.25        4.45      4.06 o 
  10   6   5       20.62       26.93      6.45 o 
  11   6   5       55.34       43.06     10.12 o 
 -10   7   5        4.50       -1.72      4.44 o 
  -9   7   5       49.63       56.88      6.99 o 
  -8   7   5        6.67        2.00      2.64 o 
  -7   7   5        7.58        4.82      3.18 o 
  -6   7   5       31.62       28.47      3.55 o 
  -5   7   5       50.76       50.84      3.96 o 
  -4   7   5        6.72        8.15      2.43 o 
  -3   7   5      355.88      348.36      7.80 o 
  -2   7   5       38.56       32.57      3.48 o 
  -1   7   5        1.03       -1.21      2.37 o 
   0   7   5      161.36      159.70      8.41 o 
   1   7   5       35.69       30.62      3.15 o 
   2   7   5      114.47      121.50      8.18 o 
   3   7   5        9.15        7.74      2.65 o 
   4   7   5       11.16        9.96      2.75 o 
   5   7   5       61.09       48.85      5.01 o 
   6   7   5       89.76       86.70      7.38 o 
   7   7   5      148.55      149.21      7.93 o 
   8   7   5       13.10        4.21      3.82 o 
   9   7   5        5.72        3.79      4.34 o 
  -8   8   5      506.64      507.99     18.47 o 
  -7   8   5       50.83       44.82      6.93 o 
  -6   8   5       34.49       25.34      3.91 o 
  -5   8   5        3.28       -1.83      2.55 o 
  -4   8   5       14.39       14.19      3.24 o 
  -3   8   5       36.07       38.12      3.63 o 
  -2   8   5      175.76      190.76      8.01 o 
  -1   8   5        5.33        5.89      2.99 o 
   0   8   5      146.17      153.14      7.20 o 
   1   8   5        2.82       -1.06      2.91 o 
   2   8   5       30.69       32.29      3.91 o 
   3   8   5        2.60       -1.56      2.61 o 
   4   8   5       17.73       20.16      4.17 o 
   5   8   5        0.05        0.67      3.23 o 
   6   8   5       63.45       68.18      6.27 o 
   7   8   5        0.91        4.51      4.27 o 
  -5   9   5        8.92        9.52      4.26 o 
  -4   9   5      175.42      177.12     11.28 o 
  -3   9   5        0.47        2.14      3.48 o 
  -2   9   5        0.21       -3.28      3.28 o 
  -1   9   5        9.62        7.91      3.81 o 
   0   9   5       57.45       60.05      5.69 o 
   1   9   5       22.88       28.00      5.20 o 
   2   9   5      133.13      147.38     10.31 o 
   3   9   5       19.35       21.71      6.13 o 
   4   9   5        1.18        4.56      4.73 o 
   5   9   5        0.37       -2.63      4.72 o 
 -14   0   6       56.20       73.37     12.53 o 
 -12   0   6      125.10      143.66     15.50 o 
 -10   0   6       53.07       53.37      4.71 o 
  -8   0   6      130.90      142.50      5.13 o 
  -6   0   6     1663.06     1921.73     25.34 o 
  -4   0   6      384.28      397.86      6.83 o 
  -2   0   6      104.75       85.75      2.64 o 
   0   0   6     2757.32     2776.09     35.96 o 
   2   0   6     2577.55     2571.93     33.86 o 
   4   0   6      503.49      535.84      8.35 o 
   6   0   6     1275.47     1469.49     19.62 o 
   8   0   6     1636.60     1556.59     34.90 o 
  10   0   6       43.81       34.73     10.23 o 
  12   0   6       83.89       89.90     18.66 o 
 -14   1   6       18.70       20.20      5.83 o 
 -13   1   6       52.86       53.31      5.91 o 
 -12   1   6        1.10        2.18      3.60 o 
 -11   1   6        0.09       -2.37      2.37 o 
 -10   1   6       93.94      100.42      5.53 o 
  -9   1   6      337.66      337.27      6.56 o 
  -8   1   6      349.34      351.37      5.97 o 
  -7   1   6     1272.41     1237.71     11.69 o 
  -6   1   6      653.10      730.27      7.97 o 
  -5   1   6      475.75      487.57      5.52 o 
  -4   1   6     4210.35     4719.25     34.42 o 
  -3   1   6     1572.18     1641.52     13.88 o 
  -2   1   6       66.70       66.74      1.80 o 
  -1   1   6     3222.87     3082.39     26.08 o 
   0   1   6        1.97        2.08      0.49 o 
   1   1   6     1830.16     1829.21     19.27 o 
   2   1   6      405.42      365.48      5.83 o 
   3   1   6       78.28       85.82      2.30 o 
   4   1   6      764.10      904.15      9.13 o 
   5   1   6      384.17      375.04      6.80 o 
   6   1   6      605.81      593.37     11.74 o 
   7   1   6      284.67      267.67      8.04 o 
   8   1   6       27.01       12.22      2.88 o 
   9   1   6        7.63        1.70      2.57 o 
  10   1   6      279.47      225.35     14.75 o 
  11   1   6      104.25      100.99      7.37 o 
  12   1   6       72.28       82.43      7.28 o 
  13   1   6       13.63       14.59      5.03 o 
 -14   2   6        0.07        0.20      4.09 o 
 -13   2   6      145.15      134.03      8.03 o 
 -12   2   6        1.49       -0.99      3.33 o 
 -11   2   6      143.45      153.84      6.95 o 
 -10   2   6      213.05      236.06      7.07 o 
  -9   2   6      618.65      607.12     10.46 o 
  -8   2   6        9.11        9.80      1.61 o 
  -7   2   6       16.46       13.45      1.67 o 
  -6   2   6      805.92      894.76      8.99 o 
  -5   2   6      936.15      863.18      8.13 o 
  -4   2   6        4.59        7.10      0.99 o 
  -3   2   6       84.82       55.80      1.81 o 
  -2   2   6      269.81      311.28      3.86 o 
  -1   2   6      271.39      263.49      3.57 o 
   0   2   6       15.05       20.24      1.10 o 
   1   2   6      686.09      660.40      7.47 o 
   2   2   6      147.85      181.16      3.13 o 
   3   2   6     2092.84     2207.63     20.05 o 
   4   2   6       78.92       70.62      1.67 o 
   5   2   6      185.35      182.89      3.03 o 
   6   2   6        1.72        7.95      1.89 o 
   7   2   6        8.43        6.28      2.20 o 
   8   2   6       18.30       10.26      2.85 o 
   9   2   6       12.42       10.29      3.38 o 
  10   2   6      288.78      272.98     10.54 o 
  11   2   6       35.49       23.61      4.69 o 
  12   2   6        8.10        2.14      3.88 o 
  13   2   6       10.66        9.07      4.74 o 
 -14   3   6       21.92        7.98      6.13 o 
 -13   3   6        3.90        3.96      3.77 o 
 -12   3   6       89.09       92.41      8.70 o 
 -11   3   6       31.81       38.72      4.33 o 
 -10   3   6        0.24        1.77      2.34 o 
  -9   3   6        7.09       10.02      2.44 o 
  -8   3   6       40.14       44.15      2.85 o 
  -7   3   6      486.23      521.17      7.72 o 
  -6   3   6       15.57       49.13      3.60 o 
  -5   3   6      271.58      293.43      4.41 o 
  -4   3   6      434.62      518.30      5.84 o 
  -3   3   6      628.09      680.95      6.98 o 
  -2   3   6     1363.22     1427.58     12.06 o 
  -1   3   6      336.48      353.01      4.57 o 
   0   3   6      787.75      811.58      8.03 o 
   1   3   6      279.97      294.28      4.01 o 
   2   3   6      150.89      161.35      2.92 o 
   3   3   6      108.90      100.31      3.07 o 
   4   3   6     4105.59     4130.42     37.37 o 
   5   3   6       13.87       12.71      1.44 o 
   6   3   6      258.48      237.50      6.14 o 
   7   3   6       84.94       59.51      3.55 o 
   8   3   6      250.89      224.48      7.28 o 
   9   3   6       24.30       21.44      4.23 o 
  10   3   6       63.03       57.29      6.08 o 
  11   3   6       80.26       68.52      8.76 o 
  12   3   6      109.45      117.02      8.60 o 
  13   3   6        0.72       -0.35      4.41 o 
 -13   4   6       12.85       -0.95      5.85 o 
 -12   4   6        1.30        3.16      3.42 o 
 -11   4   6      326.26      343.57     10.23 o 
 -10   4   6      351.46      377.66     10.68 o 
  -9   4   6       91.11      105.75      5.66 o 
  -8   4   6       29.78       42.12      2.71 o 
  -7   4   6       36.12       37.30      2.82 o 
  -6   4   6        0.19        0.99      1.33 o 
  -5   4   6      495.00      486.09      7.03 o 
  -4   4   6       11.56        9.64      1.30 o 
  -3   4   6     2382.43     2340.11     19.41 o 
  -2   4   6      384.00      434.21      5.13 o 
  -1   4   6       42.15       45.07      2.33 o 
   0   4   6       67.02       55.85      2.22 o 
   1   4   6      210.29      197.61      3.73 o 
   2   4   6       22.06       42.44      2.14 o 
   3   4   6      276.45      248.00      4.41 o 
   4   4   6       19.48       21.64      1.94 o 
   5   4   6       54.55       50.68      2.70 o 
   6   4   6       69.42       58.69      3.55 o 
   7   4   6        5.97        8.64      2.54 o 
   8   4   6       19.04       32.52      3.77 o 
   9   4   6      187.37      164.63      9.36 o 
  10   4   6      155.41      145.79      7.10 o 
  11   4   6       42.52       53.62      6.88 o 
  12   4   6      187.28      185.54     11.66 o 
 -12   5   6        4.36        4.06      7.32 o 
 -11   5   6       45.06       41.74      4.38 o 
 -10   5   6       20.35       24.24      3.86 o 
  -9   5   6      304.73      298.17      9.48 o 
  -8   5   6       16.59       13.47      2.90 o 
  -7   5   6       25.11       21.67      2.36 o 
  -6   5   6        6.82        8.24      1.88 o 
  -5   5   6       43.00       41.10      2.68 o 
  -4   5   6       58.02       60.26      2.89 o 
  -3   5   6       31.23       24.68      2.22 o 
  -2   5   6      192.62      212.34      4.08 o 
  -1   5   6      960.35      938.25     10.83 o 
   0   5   6      492.76      528.35      8.40 o 
   1   5   6      283.22      291.94      5.76 o 
   2   5   6       31.15       28.96      2.31 o 
   3   5   6        0.68        2.27      1.49 o 
   4   5   6       82.96       93.53      3.83 o 
   5   5   6      316.29      305.72      7.37 o 
   6   5   6       13.37        8.14      2.66 o 
   7   5   6        7.59       13.77      3.07 o 
   8   5   6      293.28      278.61      9.78 o 
   9   5   6        5.32        3.38      3.18 o 
  10   5   6       48.41       55.63      6.46 o 
  11   5   6       16.23       16.87      4.45 o 
 -11   6   6      112.77      107.86      8.63 o 
 -10   6   6       36.02       33.47      4.05 o 
  -9   6   6      429.84      440.24     13.38 o 
  -8   6   6      132.86      133.60     10.27 o 
  -7   6   6       66.89       58.94      4.09 o 
  -6   6   6      187.63      171.01      6.93 o 
  -5   6   6       13.40       12.67      2.39 o 
  -4   6   6      136.64      134.00      4.71 o 
  -3   6   6      453.69      463.89      8.21 o 
  -2   6   6      461.64      465.54     10.12 o 
  -1   6   6       77.40       75.94      3.82 o 
   0   6   6      217.60      216.21      5.58 o 
   1   6   6       96.30       87.82      3.86 o 
   2   6   6      564.38      574.89      9.72 o 
   3   6   6      125.75      139.83      5.89 o 
   4   6   6       74.97       75.02      4.02 o 
   5   6   6       17.95       15.39      3.25 o 
   6   6   6      122.88      134.63      8.20 o 
   7   6   6        2.37        0.93      2.73 o 
   8   6   6      195.70      196.56      9.24 o 
   9   6   6        0.17        2.70      3.82 o 
  10   6   6       14.84       10.40      5.43 o 
 -10   7   6        1.14       -3.96      5.36 o 
  -9   7   6        7.74        4.76      4.14 o 
  -8   7   6       11.93       13.06      3.68 o 
  -7   7   6      356.83      375.34     11.67 o 
  -6   7   6        2.16        0.58      2.49 o 
  -5   7   6        0.66       -0.59      2.61 o 
  -4   7   6       62.59       67.77      4.01 o 
  -3   7   6       61.78       60.84      3.49 o 
  -2   7   6       12.81        6.63      2.95 o 
  -1   7   6       14.32       12.56      2.90 o 
   0   7   6       36.00       34.34      4.02 o 
   1   7   6       45.37       52.99      4.18 o 
   2   7   6       82.32       90.68      5.03 o 
   3   7   6        1.02       -1.87      2.30 o 
   4   7   6      182.81      179.77      7.62 o 
   5   7   6        0.08       -2.80      2.80 o 
   6   7   6        0.02        1.33      2.89 o 
   7   7   6       52.35       54.24      5.48 o 
   8   7   6       47.72       46.67      5.48 o 
   9   7   6       13.20       14.34      4.96 o 
  -8   8   6       92.54       83.89     10.30 o 
  -7   8   6        5.80       -1.22      3.45 o 
  -6   8   6       11.81        6.44      3.18 o 
  -5   8   6      172.86      175.25      7.58 o 
  -4   8   6       22.00       20.59      3.35 o 
  -3   8   6       58.88       52.35      6.67 o 
  -2   8   6      251.34      241.52      8.87 o 
  -1   8   6      101.02      106.81      8.94 o 
   0   8   6       24.77       17.23      3.65 o 
   1   8   6       70.56       82.25      5.65 o 
   2   8   6       11.95       10.24      3.22 o 
   3   8   6       75.71       80.56      5.36 o 
   4   8   6        7.87       11.78      5.54 o 
   5   8   6        1.35       -0.65      3.30 o 
   6   8   6       14.32       12.30      4.14 o 
   7   8   6       66.91       64.57      7.95 o 
  -5   9   6        0.18       -1.79      5.08 o 
  -4   9   6       13.47       12.75      4.84 o 
  -3   9   6       34.94       24.50      4.74 o 
  -2   9   6       49.49       49.74      5.68 o 
  -1   9   6       33.30       41.13      5.12 o 
   0   9   6       34.89       52.27      5.82 o 
   1   9   6       17.93       17.84      4.32 o 
   2   9   6        0.45        4.65      3.75 o 
   3   9   6       12.75        9.69      5.14 o 
   4   9   6        1.83       -4.42      4.65 o 
 -13   0   7      524.87      563.13     31.62 o 
 -11   0   7      282.86      260.62     11.38 o 
  -9   0   7       68.47       55.07      6.76 o 
  -7   0   7      999.28     1011.20     15.21 o 
  -5   0   7     2367.73     2494.15     29.60 o 
  -3   0   7     1371.76     1434.64     17.31 o 
  -1   0   7     7867.87     7673.48    108.09 o 
   1   0   7      640.01      674.42     18.23 o 
   3   0   7      516.43      503.35      8.67 o 
   5   0   7     4649.27     4636.75     68.47 o 
   7   0   7     1220.92     1189.80     27.90 o 
   9   0   7      100.66       93.31      7.78 o 
  11   0   7      526.76      494.36     19.12 o 
  13   0   7        7.59       11.11      6.24 o 
 -14   1   7       51.99       48.91      6.90 o 
 -13   1   7      271.90      256.86     11.88 o 
 -12   1   7       77.44       72.73      5.91 o 
 -11   1   7       18.68       10.85      3.65 o 
 -10   1   7      136.36      126.60      4.66 o 
  -9   1   7        5.85        4.24      1.72 o 
  -8   1   7      150.61      141.30      4.08 o 
  -7   1   7      324.18      349.86      5.10 o 
  -6   1   7       10.24        7.69      1.14 o 
  -5   1   7      969.90     1095.67      9.94 o 
  -4   1   7      715.79      626.17      6.21 o 
  -3   1   7       57.41       48.78      1.58 o 
  -2   1   7     1258.19     1240.75     11.47 o 
  -1   1   7     2176.95     2244.43     19.50 o 
   0   1   7      115.97      122.08      2.05 o 
   1   1   7       25.02       22.07      1.53 o 
   2   1   7      173.70      168.13      3.80 o 
   3   1   7       83.01      123.54      3.22 o 
   4   1   7       55.14       55.08      1.89 o 
   5   1   7      270.58      274.85      4.08 o 
   6   1   7        9.88        9.88      1.79 o 
   7   1   7      253.02      225.08      6.76 o 
   8   1   7       82.24       87.45      5.38 o 
   9   1   7        0.04        0.98      2.44 o 
  10   1   7        0.05       -1.68      2.82 o 
  11   1   7        6.16        6.77      3.27 o 
  12   1   7       34.91       32.22      4.89 o 
  13   1   7       29.04       16.03      4.59 o 
 -14   2   7      100.97      111.68      8.63 o 
 -13   2   7       61.85       62.07      8.52 o 
 -12   2   7      255.45      275.84     14.34 o 
 -11   2   7      301.23      302.24      8.95 o 
 -10   2   7       18.59        9.54      2.80 o 
  -9   2   7       26.17       24.61      2.62 o 
  -8   2   7     1731.11     1768.24     16.50 o 
  -7   2   7        0.19        2.02      1.07 o 
  -6   2   7     2146.24     2112.14     17.55 o 
  -5   2   7      675.77      732.31      7.33 o 
  -4   2   7      737.77      806.74      8.80 o 
  -3   2   7        0.51        6.24      1.07 o 
  -2   2   7      831.43      814.64      8.75 o 
  -1   2   7      270.01      277.76      3.40 o 
   0   2   7     2711.09     2798.26     23.45 o 
   1   2   7      120.75      170.37      3.06 o 
   2   2   7     1187.98     1232.16     11.84 o 
   3   2   7      190.78      182.14      3.29 o 
   4   2   7      209.79      184.62      3.68 o 
   5   2   7       20.09       20.39      1.45 o 
   6   2   7       86.25       83.46      4.00 o 
   7   2   7        6.03        4.10      2.10 o 
   8   2   7       74.28       59.98      4.80 o 
   9   2   7       94.85      110.02      9.45 o 
  10   2   7       39.25       36.99      4.89 o 
  11   2   7       65.67       43.36      7.12 o 
  12   2   7      183.83      198.92     10.39 o 
  13   2   7       17.84       13.16      5.22 o 
 -13   3   7        0.77        0.63      4.29 o 
 -12   3   7       11.90       10.41      4.92 o 
 -11   3   7        0.03       -2.56      2.56 o 
 -10   3   7       78.72       73.83      4.99 o 
  -9   3   7       98.67      113.43      5.12 o 
  -8   3   7       12.98       10.88      2.02 o 
  -7   3   7        4.20        5.06      1.65 o 
  -6   3   7      121.87      127.38      3.64 o 
  -5   3   7     1202.92     1193.05     12.59 o 
  -4   3   7      134.36      160.90      3.41 o 
  -3   3   7      153.47      139.61      2.76 o 
  -2   3   7       24.88       18.60      1.45 o 
  -1   3   7        0.11        0.91      0.72 o 
   0   3   7        5.33        4.32      0.94 o 
   1   3   7     1878.77     1766.59     15.09 o 
   2   3   7       45.32       57.06      1.88 o 
   3   3   7     1933.35     1957.37     18.38 o 
   4   3   7       40.64       40.61      1.86 o 
   5   3   7       49.74       46.85      2.14 o 
   6   3   7       38.19       28.67      2.59 o 
   7   3   7      459.62      447.30      9.02 o 
   8   3   7       14.42       10.52      2.96 o 
   9   3   7      612.85      588.06     16.75 o 
  10   3   7       29.97       24.32      4.73 o 
  11   3   7        9.77       10.37      4.38 o 
  12   3   7       32.90       25.07      5.43 o 
  13   3   7      115.94      113.34     18.49 o 
 -13   4   7        1.82       -2.41      3.58 o 
 -12   4   7        0.08       -1.57      3.74 o 
 -11   4   7       63.95       72.69      5.95 o 
 -10   4   7       72.76       76.36      5.58 o 
  -9   4   7       97.19       97.08      4.94 o 
  -8   4   7        0.77        0.32      1.51 o 
  -7   4   7      446.56      443.74      7.46 o 
  -6   4   7       51.28       50.52      2.79 o 
  -5   4   7        6.73        4.37      1.42 o 
  -4   4   7        6.47        5.72      1.31 o 
  -3   4   7       24.84       19.90      1.53 o 
  -2   4   7        0.44        1.00      1.17 o 
  -1   4   7      170.83      173.87      3.79 o 
   0   4   7      138.38      128.84      3.08 o 
   1   4   7        5.75        7.53      1.26 o 
   2   4   7       27.65       26.65      1.79 o 
   3   4   7      293.04      274.67      4.84 o 
   4   4   7       49.39       52.43      2.59 o 
   5   4   7      281.58      271.77      7.75 o 
   6   4   7      118.83      113.90      4.84 o 
   7   4   7      388.81      388.75      9.65 o 
   8   4   7       15.51       14.32      3.65 o 
   9   4   7       39.78       45.40      5.33 o 
  10   4   7      168.41      154.84      9.64 o 
  11   4   7       25.02       19.07      5.47 o 
  12   4   7      155.87      159.81     10.88 o 
 -12   5   7        0.54        2.11      3.58 o 
 -11   5   7       70.20       62.52      8.89 o 
 -10   5   7      505.17      536.46     18.41 o 
  -9   5   7       11.33        7.25      3.75 o 
  -8   5   7      649.65      637.54     11.12 o 
  -7   5   7        0.32        1.34      1.68 o 
  -6   5   7      151.16      159.87      5.31 o 
  -5   5   7        3.31        2.26      1.62 o 
  -4   5   7     1515.47     1492.90     21.12 o 
  -3   5   7       26.93       29.05      2.11 o 
  -2   5   7      245.90      239.80      5.37 o 
  -1   5   7        8.43        7.16      1.54 o 
   0   5   7        2.83        1.63      1.32 o 
   1   5   7        5.61        6.05      1.63 o 
   2   5   7      110.05       98.62      3.75 o 
   3   5   7       16.14       15.26      2.11 o 
   4   5   7      113.40      129.34      4.37 o 
   5   5   7      266.82      235.32      6.52 o 
   6   5   7        5.99        3.62      2.51 o 
   7   5   7        5.32        2.68      2.82 o 
   8   5   7      116.57      144.45      6.84 o 
   9   5   7        0.22       -3.19      3.19 o 
  10   5   7       40.17       46.06      5.11 o 
  11   5   7       17.46       23.76      6.40 o 
 -11   6   7        1.94        3.77      4.37 o 
 -10   6   7        0.75        4.15      3.25 o 
  -9   6   7        4.31        3.39      3.39 o 
  -8   6   7        7.27        5.69      3.25 o 
  -7   6   7        9.18        4.25      2.31 o 
  -6   6   7        1.04        3.26      2.06 o 
  -5   6   7        1.32        4.03      1.93 o 
  -4   6   7       76.60       80.71      3.61 o 
  -3   6   7      193.71      187.93      5.78 o 
  -2   6   7       13.22       19.64      2.53 o 
  -1   6   7      116.44      108.94      4.46 o 
   0   6   7      164.68      163.06      5.19 o 
   1   6   7       35.79       39.06      3.00 o 
   2   6   7        7.86        5.36      1.97 o 
   3   6   7      182.98      167.78      6.20 o 
   4   6   7        0.10        1.34      2.01 o 
   5   6   7      348.91      364.64      9.65 o 
   6   6   7      159.96      156.69      8.37 o 
   7   6   7        3.24        0.75      2.72 o 
   8   6   7       22.94       22.28      4.31 o 
   9   6   7        3.26        3.53      4.44 o 
  10   6   7       32.37       33.25      6.13 o 
 -10   7   7       17.94       25.90      7.21 o 
  -9   7   7       89.49       95.80      6.41 o 
  -8   7   7       80.20       85.36      7.40 o 
  -7   7   7        0.71        2.89      2.74 o 
  -6   7   7        0.35        3.10      2.62 o 
  -5   7   7      200.39      214.11     12.06 o 
  -4   7   7       23.70       20.14      2.68 o 
  -3   7   7      129.59      139.68      5.77 o 
  -2   7   7      227.18      228.63      7.50 o 
  -1   7   7       11.50        9.40      2.55 o 
   0   7   7       13.41       14.67      2.90 o 
   1   7   7      134.69      119.17      6.18 o 
   2   7   7       22.21       31.99      3.64 o 
   3   7   7       94.00       99.19      5.36 o 
   4   7   7      125.62      124.20      6.67 o 
   5   7   7       88.14       81.20      5.88 o 
   6   7   7       21.25       23.79      4.28 o 
   7   7   7       95.70      107.66      6.96 o 
   8   7   7        9.66       15.97      4.77 o 
   9   7   7       47.65       57.11      6.74 o 
  -8   8   7       32.58       38.07      6.29 o 
  -7   8   7        5.26        4.03      4.38 o 
  -6   8   7      375.30      384.65     10.88 o 
  -5   8   7       30.06       22.70      3.60 o 
  -4   8   7        9.54        5.49      3.50 o 
  -3   8   7        1.87        3.13      2.93 o 
  -2   8   7      176.89      189.35      8.08 o 
  -1   8   7       25.03       25.66      3.98 o 
   0   8   7       21.36       23.03      3.99 o 
   1   8   7        2.79        3.65      2.85 o 
   2   8   7        6.69        6.41      3.19 o 
   3   8   7      108.73       99.23      7.60 o 
   4   8   7       31.09       28.07      4.58 o 
   5   8   7       36.15       38.13      5.09 o 
   6   8   7       10.32        6.46      3.91 o 
   7   8   7       13.69       12.91      5.13 o 
  -5   9   7        3.20        3.80      4.56 o 
  -4   9   7        9.96       11.13      4.80 o 
  -3   9   7        2.21        4.02      4.28 o 
  -2   9   7      146.37      133.99      7.75 o 
  -1   9   7        2.98       -0.09      3.29 o 
   0   9   7        1.12       -1.30      3.22 o 
   1   9   7       53.56       62.16      6.25 o 
   2   9   7       14.27       18.09      4.60 o 
   3   9   7       22.17       20.60      5.72 o 
   4   9   7       84.84       82.97     13.53 o 
 -14   0   8       19.20       23.54      8.83 o 
 -12   0   8       22.87       34.90      8.74 o 
 -10   0   8      185.49      173.75      8.73 o 
  -8   0   8      104.26       95.84      4.49 o 
  -6   0   8      902.30     1023.18     14.92 o 
  -4   0   8      569.85      492.34      7.50 o 
  -2   0   8      492.49      614.69      8.36 o 
   0   0   8     3001.21     3169.53     41.46 o 
   2   0   8      747.03      622.97     10.34 o 
   4   0   8      548.14      521.80     10.76 o 
   6   0   8       12.30       10.22      2.14 o 
   8   0   8     2541.79     2275.41     47.60 o 
  10   0   8        0.43        2.57      4.46 o 
  12   0   8       33.08       25.05      9.00 o 
 -14   1   8        3.86       -4.10      5.34 o 
 -13   1   8      187.81      204.28     11.80 o 
 -12   1   8      132.01      153.58      9.64 o 
 -11   1   8      351.30      330.83      9.38 o 
 -10   1   8      128.20      123.30      5.30 o 
  -9   1   8        9.73        8.67      2.06 o 
  -8   1   8       47.88       46.08      2.44 o 
  -7   1   8      854.49      843.82      8.90 o 
  -6   1   8      753.10      791.60      8.37 o 
  -5   1   8      748.00      714.51      7.01 o 
  -4   1   8      350.66      354.66      4.85 o 
  -3   1   8      166.81      175.84      2.87 o 
  -2   1   8     3359.34     3314.33     31.03 o 
  -1   1   8      377.20      378.13      4.29 o 
   0   1   8     1791.55     1830.85     17.29 o 
   1   1   8      469.92      453.33      7.14 o 
   2   1   8     1693.19     1854.76     20.12 o 
   3   1   8      539.89      596.75      7.62 o 
   4   1   8      157.82      190.32      3.89 o 
   5   1   8       56.08       55.73      1.78 o 
   6   1   8      355.51      370.24     11.09 o 
   7   1   8       30.90       17.28      4.62 o 
   8   1   8      183.18      182.29     11.08 o 
   9   1   8       79.27       82.58      9.43 o 
  10   1   8       12.11       11.84      3.30 o 
  11   1   8       15.70       14.19      3.88 o 
  12   1   8        4.46        7.03      3.79 o 
  13   1   8       26.39       29.97      5.28 o 
 -14   2   8       48.28       41.04      6.81 o 
 -13   2   8      116.90      131.82      9.35 o 
 -12   2   8        3.00        4.76      5.25 o 
 -11   2   8       69.78       79.42      5.23 o 
 -10   2   8        1.47        0.87      2.30 o 
  -9   2   8      143.05      144.88      5.67 o 
  -8   2   8      215.30      193.47      6.19 o 
  -7   2   8        6.67        4.68      1.42 o 
  -6   2   8        3.40        0.93      0.91 o 
  -5   2   8      169.71      155.81      2.90 o 
  -4   2   8      493.18      526.30      6.53 o 
  -3   2   8      535.80      516.40      5.32 o 
  -2   2   8     1027.66     1052.81     13.08 o 
  -1   2   8      153.28      137.88      2.44 o 
   0   2   8        0.01        2.68      0.74 o 
   1   2   8      112.92      108.82      2.56 o 
   2   2   8     1565.36     1679.83     15.39 o 
   3   2   8       77.67       68.82      2.57 o 
   4   2   8      494.76      548.03      8.59 o 
   5   2   8      420.46      421.00      6.51 o 
   6   2   8        5.99        4.34      1.74 o 
   7   2   8      219.74      215.00      6.60 o 
   8   2   8      194.80      174.25      7.26 o 
   9   2   8      161.27      158.20      7.97 o 
  10   2   8      382.98      384.49     12.88 o 
  11   2   8        0.24       -3.01      3.09 o 
  12   2   8       23.10       28.97      5.40 o 
  13   2   8        0.84        0.29      3.67 o 
 -13   3   8       12.58       14.46      5.51 o 
 -12   3   8       94.61       85.51     12.46 o 
 -11   3   8      255.20      242.05      8.95 o 
 -10   3   8       57.01       42.75      4.06 o 
  -9   3   8       79.93       84.51      3.99 o 
  -8   3   8      362.75      329.81      6.92 o 
  -7   3   8      373.42      362.31      6.60 o 
  -6   3   8       23.90       13.74      1.90 o 
  -5   3   8       86.07       92.63      3.23 o 
  -4   3   8      417.85      445.44      5.70 o 
  -3   3   8       55.99       53.88      1.83 o 
  -2   3   8      443.27      406.91      5.64 o 
  -1   3   8        0.01       -0.60      0.70 o 
   0   3   8     1770.27     1662.41     15.19 o 
   1   3   8      146.48      162.58      3.10 o 
   2   3   8        0.17        2.54      0.89 o 
   3   3   8      672.31      714.97      7.83 o 
   4   3   8      345.54      304.14      4.67 o 
   5   3   8       14.98       11.56      1.41 o 
   6   3   8      293.48      275.52      6.16 o 
   7   3   8       72.45       61.18      4.32 o 
   8   3   8       58.49       52.60      6.54 o 
   9   3   8       63.84       46.97      5.90 o 
  10   3   8       59.02       72.92      7.20 o 
  11   3   8       19.15       12.10      4.92 o 
  12   3   8      224.33      260.49     13.17 o 
 -13   4   8       66.31       62.65      6.89 o 
 -12   4   8        9.66       14.98      5.34 o 
 -11   4   8      120.76      132.83      7.26 o 
 -10   4   8        5.51        2.05      3.56 o 
  -9   4   8      359.92      349.83      7.95 o 
  -8   4   8      279.87      273.16      6.30 o 
  -7   4   8      170.73      173.85      4.97 o 
  -6   4   8       36.18       41.40      3.66 o 
  -5   4   8       86.76       87.11      3.29 o 
  -4   4   8      610.95      636.15      8.18 o 
  -3   4   8      562.94      534.29      7.66 o 
  -2   4   8      196.17      196.43      4.24 o 
  -1   4   8      334.37      349.17      5.28 o 
   0   4   8      151.47      130.79      3.14 o 
   1   4   8       15.61       22.85      1.66 o 
   2   4   8     1347.57     1367.48     14.34 o 
   3   4   8       58.92       61.27      2.43 o 
   4   4   8      303.03      297.47      5.53 o 
   5   4   8      516.81      525.46      9.88 o 
   6   4   8      179.81      154.39      5.39 o 
   7   4   8        6.98        5.49      2.56 o 
   8   4   8       76.76       85.77      6.16 o 
   9   4   8       73.26       72.68      6.95 o 
  10   4   8      182.25      192.82     10.57 o 
  11   4   8       46.23       61.63      7.69 o 
  12   4   8       99.33      117.35      9.82 o 
 -12   5   8       40.02       43.09      5.40 o 
 -11   5   8       36.98       37.77      5.11 o 
 -10   5   8        0.77        2.35      2.91 o 
  -9   5   8        1.28        1.33      2.94 o 
  -8   5   8       34.43       31.91      3.12 o 
  -7   5   8       11.56       14.62      2.30 o 
  -6   5   8       26.78       24.84      2.86 o 
  -5   5   8      308.82      293.49      6.11 o 
  -4   5   8       17.94       21.48      3.10 o 
  -3   5   8       17.26       17.22      2.44 o 
  -2   5   8       24.26       22.06      2.22 o 
  -1   5   8      420.27      402.79      6.45 o 
   0   5   8       12.83       11.46      1.77 o 
   1   5   8       12.42       10.87      1.87 o 
   2   5   8        7.05        9.04      2.03 o 
   3   5   8      161.44      160.75      4.77 o 
   4   5   8        5.01        5.27      1.90 o 
   5   5   8       28.99       31.58      3.17 o 
   6   5   8       64.07       69.23      4.86 o 
   7   5   8       72.01       77.47      5.30 o 
   8   5   8        0.01        0.07      3.47 o 
   9   5   8       11.85       18.78      3.97 o 
  10   5   8       35.47       21.77      5.68 o 
  11   5   8       84.31       82.33      8.74 o 
 -11   6   8        8.69        5.55      3.96 o 
 -10   6   8      205.52      220.96     13.70 o 
  -9   6   8       14.63        5.98      3.42 o 
  -8   6   8       30.02       21.95      3.98 o 
  -7   6   8       27.27       25.11      3.08 o 
  -6   6   8      207.75      193.14      6.06 o 
  -5   6   8       62.83       68.99      3.89 o 
  -4   6   8      194.92      189.34      6.18 o 
  -3   6   8      163.69      175.73      5.39 o 
  -2   6   8      164.05      166.30      6.64 o 
  -1   6   8       96.43       98.90      5.16 o 
   0   6   8      154.96      142.66      5.36 o 
   1   6   8        4.25        3.78      1.73 o 
   2   6   8      302.21      290.01      7.06 o 
   3   6   8        7.95        3.40      2.07 o 
   4   6   8      357.13      360.40      9.21 o 
   5   6   8       43.09       41.14      4.00 o 
   6   6   8       59.70       57.50      4.59 o 
   7   6   8       16.91       16.27      3.80 o 
   8   6   8      100.74      105.16      6.69 o 
   9   6   8      138.76      152.51      8.69 o 
  10   6   8      187.82      219.96     20.92 o 
  -9   7   8       85.39       84.67      7.49 o 
  -8   7   8        3.36       -1.77      3.54 o 
  -7   7   8      120.77      112.40      6.31 o 
  -6   7   8      137.44      135.05      6.17 o 
  -5   7   8        8.62        5.44      2.62 o 
  -4   7   8       43.21       41.08      4.34 o 
  -3   7   8        4.96        1.40      2.63 o 
  -2   7   8       86.49       81.27      6.08 o 
  -1   7   8       20.35       21.58      3.31 o 
   0   7   8      117.98      129.55      5.95 o 
   1   7   8       74.40       85.44      5.33 o 
   2   7   8        2.99       -0.47      2.55 o 
   3   7   8       32.72       25.48      3.61 o 
   4   7   8       99.75       90.87      6.03 o 
   5   7   8        7.09        3.04      3.55 o 
   6   7   8       26.00       30.52      4.64 o 
   7   7   8      124.11      149.46      8.02 o 
   8   7   8       25.36       20.82      5.06 o 
  -8   8   8        0.21        0.60     10.14 o 
  -7   8   8       13.66        8.01      5.54 o 
  -6   8   8       56.39       45.87      4.59 o 
  -5   8   8        0.06       -0.75      3.04 o 
  -4   8   8        4.06        0.22      3.02 o 
  -3   8   8      120.96      137.89      7.18 o 
  -2   8   8       20.24       19.25      3.85 o 
  -1   8   8        7.40        8.12      3.19 o 
   0   8   8       54.05       52.04      5.45 o 
   1   8   8       65.24       58.40      5.19 o 
   2   8   8       17.85       22.64      4.45 o 
   3   8   8       38.97       39.79      5.28 o 
   4   8   8       41.08       40.00      5.48 o 
   5   8   8        0.23        2.68      3.66 o 
   6   8   8        1.87       -1.90      4.09 o 
  -4   9   8       43.14       30.52      7.66 o 
  -3   9   8        5.19       -0.14      3.87 o 
  -2   9   8       39.85       36.28      5.20 o 
  -1   9   8        9.47        6.87      4.13 o 
   0   9   8       30.37       29.83      5.24 o 
   1   9   8       23.35       19.95      7.18 o 
   2   9   8        4.93        3.56      4.78 o 
   3   9   8        1.26       -1.20      4.44 o 
 -13   0   9       72.22       84.11     11.89 o 
 -11   0   9      203.59      187.85     14.51 o 
  -9   0   9       25.07       27.96      4.38 o 
  -7   0   9      932.85      945.64     14.65 o 
  -5   0   9      358.83      338.39      6.71 o 
  -3   0   9     1747.59     2032.49     23.79 o 
  -1   0   9     3082.98     2942.79     44.12 o 
   1   0   9       41.44       23.66      1.95 o 
   3   0   9     1466.45     1532.58     22.38 o 
   5   0   9      604.65      596.31     10.30 o 
   7   0   9      660.30      665.32     28.45 o 
   9   0   9       90.81       70.34      7.33 o 
  11   0   9      175.94      172.74     14.00 o 
  13   0   9      153.22      165.87     13.24 o 
 -14   1   9       40.55       41.37      7.28 o 
 -13   1   9      198.77      182.33     11.71 o 
 -12   1   9        1.32        1.79      4.14 o 
 -11   1   9      233.85      207.51     12.58 o 
 -10   1   9      119.08      136.48      5.99 o 
  -9   1   9       21.92       18.00      2.60 o 
  -8   1   9      477.15      467.66      7.17 o 
  -7   1   9      566.88      605.77      7.60 o 
  -6   1   9       34.93       42.93      1.77 o 
  -5   1   9      139.06      134.73      2.97 o 
  -4   1   9        3.02        0.90      0.78 o 
  -3   1   9      571.68      505.85      5.78 o 
  -2   1   9       40.60       34.99      1.84 o 
  -1   1   9     5074.18     5410.37     41.34 o 
   0   1   9      241.14      267.28      4.12 o 
   1   1   9     6623.06     7150.71     73.14 o 
   2   1   9      614.91      641.44     12.97 o 
   3   1   9      160.40      147.06      3.68 o 
   4   1   9      164.60      157.76      3.17 o 
   5   1   9      130.16      124.96      2.96 o 
   6   1   9       79.81       92.15      3.34 o 
   7   1   9        8.45       19.19      2.96 o 
   8   1   9       16.91       14.60      2.94 o 
   9   1   9      131.43      123.42      6.51 o 
  10   1   9       25.72       24.10      3.84 o 
  11   1   9       18.05        5.77      3.39 o 
  12   1   9        3.47        4.57      3.70 o 
  13   1   9       69.14       84.72      7.26 o 
 -14   2   9        1.60        2.72      5.09 o 
 -13   2   9        1.36        1.47      4.57 o 
 -12   2   9      207.33      203.23     10.05 o 
 -11   2   9        0.92       -0.91      2.72 o 
 -10   2   9       34.71       49.28      3.92 o 
  -9   2   9       27.67       25.38      2.69 o 
  -8   2   9       24.06       18.39      2.30 o 
  -7   2   9       19.13       16.14      1.76 o 
  -6   2   9      869.79      826.34      9.30 o 
  -5   2   9       46.47       44.79      2.02 o 
  -4   2   9      727.85      696.36      7.60 o 
  -3   2   9      322.70      382.45      4.73 o 
  -2   2   9       39.46       41.91      1.61 o 
  -1   2   9      227.23      239.99      3.44 o 
   0   2   9      208.81      187.72      2.93 o 
   1   2   9     2136.09     2177.87     18.56 o 
   2   2   9        5.68        4.87      1.14 o 
   3   2   9      444.77      482.76      7.72 o 
   4   2   9       53.55       52.73      3.28 o 
   5   2   9       81.17       77.75      2.44 o 
   6   2   9      109.08      110.60      4.70 o 
   7   2   9        0.93       -0.75      2.05 o 
   8   2   9       33.14       37.54      4.32 o 
   9   2   9        5.87        4.90      3.24 o 
  10   2   9      465.91      442.60     13.88 o 
  11   2   9        0.96       -0.06      3.06 o 
  12   2   9      236.91      223.64     10.15 o 
 -13   3   9       30.10       31.15      6.24 o 
 -12   3   9        0.17        0.53      4.40 o 
 -11   3   9      148.56      171.56      7.52 o 
 -10   3   9       22.56       23.66      3.50 o 
  -9   3   9      814.57      781.53     11.72 o 
  -8   3   9      126.32      123.95      4.49 o 
  -7   3   9       73.33       68.41      3.59 o 
  -6   3   9        1.39       12.64      1.80 o 
  -5   3   9      928.94      923.34     10.55 o 
  -4   3   9      158.49      153.79      3.19 o 
  -3   3   9     1183.51     1124.17     11.71 o 
  -2   3   9        1.56        1.25      1.04 o 
  -1   3   9      347.81      425.25      5.07 o 
   0   3   9      376.01      389.15      5.23 o 
   1   3   9        1.50        8.67      1.13 o 
   2   3   9      432.37      453.84      7.33 o 
   3   3   9     1493.68     1447.38     15.53 o 
   4   3   9        0.05        2.06      1.03 o 
   5   3   9      755.59      815.16     12.13 o 
   6   3   9      107.65      137.56      5.41 o 
   7   3   9        3.49       -2.00      2.00 o 
   8   3   9      120.26      119.12      7.28 o 
   9   3   9       71.85       67.13      7.32 o 
  10   3   9        0.99        0.01      3.85 o 
  11   3   9       36.55       42.76      6.23 o 
  12   3   9        9.47       13.19      5.85 o 
 -13   4   9        2.81        1.10      5.94 o 
 -12   4   9       50.21       62.00      6.40 o 
 -11   4   9      112.79      153.56      8.54 o 
 -10   4   9       97.97       92.99      6.02 o 
  -9   4   9        0.99       -1.76      1.76 o 
  -8   4   9        0.71       -0.39      1.65 o 
  -7   4   9       55.85       59.22      3.31 o 
  -6   4   9        4.16        2.90      1.59 o 
  -5   4   9      158.83      131.58      3.84 o 
  -4   4   9        0.08       -0.26      1.12 o 
  -3   4   9       65.23       68.10      2.86 o 
  -2   4   9       12.15       13.03      1.58 o 
  -1   4   9      832.92      851.91      9.50 o 
   0   4   9        3.57        2.34      1.24 o 
   1   4   9     1781.99     1780.81     17.74 o 
   2   4   9       36.44       42.59      2.19 o 
   3   4   9       30.12       32.47      2.01 o 
   4   4   9      271.53      281.88      5.81 o 
   5   4   9      532.20      471.36      9.19 o 
   6   4   9       46.23       59.86      3.81 o 
   7   4   9       13.75       14.06      3.11 o 
   8   4   9       81.22       79.60      6.97 o 
   9   4   9        5.08        6.29      3.92 o 
  10   4   9        1.90        0.43      4.06 o 
  11   4   9       98.17      105.75      9.09 o 
 -12   5   9       25.17       30.99      5.34 o 
 -11   5   9       20.31       18.03      5.29 o 
 -10   5   9      363.75      375.77     14.80 o 
  -9   5   9       43.92       32.47      4.29 o 
  -8   5   9       92.44      100.64      4.60 o 
  -7   5   9        1.13        1.14      1.86 o 
  -6   5   9       37.29       40.18      3.06 o 
  -5   5   9        4.39        4.42      1.86 o 
  -4   5   9      556.17      526.17      9.94 o 
  -3   5   9        2.76        0.74      1.43 o 
  -2   5   9       82.46       84.94      3.56 o 
  -1   5   9      251.02      260.89      6.13 o 
   0   5   9       41.91       47.98      2.74 o 
   1   5   9       21.95       26.09      2.35 o 
   2   5   9        5.69        1.85      1.58 o 
   3   5   9       71.95       76.90      3.51 o 
   4   5   9      692.02      677.75     10.53 o 
   5   5   9        2.90        3.60      2.43 o 
   6   5   9       29.59       33.85      5.14 o 
   7   5   9       10.63        4.40      2.89 o 
   8   5   9      300.70      285.31      9.49 o 
   9   5   9        2.25       -1.40      4.08 o 
  10   5   9        2.84       -6.34      9.49 o 
  11   5   9       96.85       94.76     10.13 o 
 -11   6   9        6.09        8.55      4.94 o 
 -10   6   9       30.50       18.31      4.85 o 
  -9   6   9       21.48       34.87      6.11 o 
  -8   6   9       12.97       13.42      3.24 o 
  -7   6   9      345.21      344.45     13.97 o 
  -6   6   9        4.03       24.31      3.45 o 
  -5   6   9       69.06       72.65      3.97 o 
  -4   6   9       58.90       57.32      4.25 o 
  -3   6   9      155.64      156.24      5.43 o 
  -2   6   9        0.05        0.73      1.83 o 
  -1   6   9      116.88      110.45      4.62 o 
   0   6   9        3.79        2.58      1.81 o 
   1   6   9       26.26       31.02      3.21 o 
   2   6   9       81.90       75.96      3.97 o 
   3   6   9        3.66        1.51      2.00 o 
   4   6   9      178.88      180.02      6.66 o 
   5   6   9        3.32        4.86      2.81 o 
   6   6   9        9.23        4.99      3.06 o 
   7   6   9      104.85      114.23      6.69 o 
   8   6   9       96.00       78.31      5.90 o 
   9   6   9        5.43        1.79      3.86 o 
  -9   7   9      114.46      131.31     10.09 o 
  -8   7   9       27.45       26.20      5.15 o 
  -7   7   9        7.13        8.37      3.14 o 
  -6   7   9        0.43        2.37      2.51 o 
  -5   7   9       34.04       29.74      4.14 o 
  -4   7   9        8.77        4.67      2.97 o 
  -3   7   9      259.36      277.93      9.25 o 
  -2   7   9       98.99       92.20      5.69 o 
  -1   7   9      182.87      173.94      6.80 o 
   0   7   9        4.22        4.15      2.45 o 
   1   7   9       93.49       86.28      6.24 o 
   2   7   9       69.42       69.84      5.06 o 
   3   7   9      633.61      651.22     14.12 o 
   4   7   9      316.59      312.44     12.12 o 
   5   7   9      209.14      219.46      8.74 o 
   6   7   9       18.84       10.32      3.90 o 
   7   7   9       12.21        5.89      3.92 o 
   8   7   9        0.05       -0.64      3.94 o 
  -7   8   9        5.21        7.87      4.96 o 
  -6   8   9       37.75       51.76      8.44 o 
  -5   8   9        0.32       -0.40      3.01 o 
  -4   8   9        8.54        1.10      3.01 o 
  -3   8   9       33.11       31.51      4.44 o 
  -2   8   9        6.91        3.87      3.03 o 
  -1   8   9       13.21        9.29      3.41 o 
   0   8   9       22.34       17.86      3.96 o 
   1   8   9        6.14        4.47      3.10 o 
   2   8   9       18.21       14.69      3.81 o 
   3   8   9       55.47       45.44      5.63 o 
   4   8   9        0.03       -3.21      3.21 o 
   5   8   9       12.40        7.58      4.35 o 
   6   8   9      157.79      140.26      9.72 o 
  -4   9   9       15.56       13.78      5.42 o 
  -3   9   9       26.53       32.51      6.17 o 
  -2   9   9      121.27      124.21     10.50 o 
  -1   9   9        1.82        3.61      3.75 o 
   0   9   9       10.65       13.13      4.27 o 
   1   9   9        8.39        5.85      4.07 o 
   2   9   9      141.23      131.21     20.58 o 
 -14   0  10       60.14       97.59     16.11 o 
 -12   0  10        0.01        9.41      7.30 o 
 -10   0  10      116.98      130.88      9.39 o 
  -8   0  10       53.22       49.59      4.50 o 
  -6   0  10        1.17        3.45      1.48 o 
  -4   0  10     1097.72      968.83     16.18 o 
  -2   0  10     5659.44     5674.65     82.00 o 
   0   0  10     1704.56     1875.00     29.20 o 
   2   0  10      819.77      875.33     13.28 o 
   4   0  10      635.53      607.16     12.24 o 
   6   0  10      602.89      561.45     13.04 o 
   8   0  10      560.73      544.73     17.84 o 
  10   0  10      210.14      172.70     11.35 o 
  12   0  10        0.01       -4.65      4.65 o 
 -14   1  10        9.13       14.05      6.31 o 
 -13   1  10        0.54        4.36      5.21 o 
 -12   1  10      287.81      310.98     18.34 o 
 -11   1  10      108.59      127.73      6.88 o 
 -10   1  10       20.99       14.15      3.77 o 
  -9   1  10       11.09       13.45      2.59 o 
  -8   1  10      312.47      314.28      7.21 o 
  -7   1  10      142.47      130.13      4.22 o 
  -6   1  10      907.95      926.09      9.12 o 
  -5   1  10      287.52      266.18      4.32 o 
  -4   1  10      542.20      484.14      5.83 o 
  -3   1  10      260.94      282.79      4.00 o 
  -2   1  10     1959.81     2115.09     19.98 o 
  -1   1  10        0.71        3.85      0.89 o 
   0   1  10     1755.93     2182.81     22.72 o 
   1   1  10      442.39      438.96      5.95 o 
   2   1  10     1477.29     1446.93     16.85 o 
   3   1  10      177.70      191.63      4.51 o 
   4   1  10       33.43       36.80      2.13 o 
   5   1  10      729.27      700.71      8.70 o 
   6   1  10     1723.31     1655.47     21.63 o 
   7   1  10      276.19      283.26      8.00 o 
   8   1  10     1158.69     1068.18     19.49 o 
   9   1  10       81.71       72.07      5.29 o 
  10   1  10      135.82      127.41      7.07 o 
  11   1  10       86.31       81.53      6.24 o 
  12   1  10        4.40        0.39      3.61 o 
 -13   2  10       12.19       11.25      5.09 o 
 -12   2  10        1.85        3.16      4.20 o 
 -11   2  10        4.09        7.05      3.21 o 
 -10   2  10      236.46      221.07      7.61 o 
  -9   2  10      468.93      454.17      9.23 o 
  -8   2  10      262.09      267.73      6.13 o 
  -7   2  10      225.53      223.69      5.07 o 
  -6   2  10       82.38       85.94      3.01 o 
  -5   2  10      199.65      221.31      5.13 o 
  -4   2  10      603.98      645.03      7.65 o 
  -3   2  10       82.21       71.63      3.24 o 
  -2   2  10        3.86        1.66      0.90 o 
  -1   2  10       62.87       66.34      1.89 o 
   0   2  10        1.19        0.87      0.80 o 
   1   2  10      217.20      206.39      5.11 o 
   2   2  10       34.41       57.61      3.10 o 
   3   2  10      165.95      163.04      4.66 o 
   4   2  10      110.12      115.84      4.26 o 
   5   2  10        5.63        6.79      1.58 o 
   6   2  10     1229.08     1172.20     16.68 o 
   7   2  10      522.58      505.97     12.08 o 
   8   2  10      338.40      332.55     10.82 o 
   9   2  10       12.93        3.92      3.28 o 
  10   2  10      311.89      279.76     10.49 o 
  11   2  10       14.36       15.84      4.17 o 
  12   2  10        9.04        8.06      4.00 o 
 -13   3  10       87.35      101.24      9.02 o 
 -12   3  10        5.21        5.60      3.71 o 
 -11   3  10       32.35       50.99      7.18 o 
 -10   3  10        2.69        4.64      3.09 o 
  -9   3  10      122.66      130.53      5.33 o 
  -8   3  10       24.17       27.52      2.77 o 
  -7   3  10       53.65       51.69      3.39 o 
  -6   3  10      525.00      507.57      8.26 o 
  -5   3  10       85.32       81.37      2.89 o 
  -4   3  10      262.05      253.54      4.05 o 
  -3   3  10      920.69      919.55     10.64 o 
  -2   3  10      403.61      453.94      8.65 o 
  -1   3  10      212.44      218.93      3.42 o 
   0   3  10     5156.24     5151.88     42.25 o 
   1   3  10      516.40      526.42      6.34 o 
   2   3  10       34.14       34.66      2.05 o 
   3   3  10        1.27        0.26      1.15 o 
   4   3  10      152.82      132.43      4.96 o 
   5   3  10      187.48      175.35      5.53 o 
   6   3  10       87.42       73.50      3.67 o 
   7   3  10       40.71       48.86      5.32 o 
   8   3  10        0.38       -2.12      3.79 o 
   9   3  10      207.82      198.33      9.91 o 
  10   3  10      192.31      204.32     10.45 o 
  11   3  10       23.18       21.39      5.26 o 
  12   3  10       18.29       15.00      5.41 o 
 -12   4  10       56.80       68.06      6.68 o 
 -11   4  10       74.79       59.90      5.85 o 
 -10   4  10      325.97      313.89     15.01 o 
  -9   4  10        1.63       -0.38      2.11 o 
  -8   4  10      307.98      329.50      7.36 o 
  -7   4  10       71.73       66.18      3.78 o 
  -6   4  10      125.65      119.03      4.34 o 
  -5   4  10      594.48      579.35      8.87 o 
  -4   4  10     1160.10     1116.76     13.58 o 
  -3   4  10      182.95      157.06      4.27 o 
  -2   4  10      571.72      529.64      8.01 o 
  -1   4  10        0.11        0.62      1.14 o 
   0   4  10      255.51      255.56      4.95 o 
   1   4  10       35.48       30.59      2.02 o 
   2   4  10        0.20        0.62      1.22 o 
   3   4  10       84.89       83.84      3.58 o 
   4   4  10      209.79      216.29      4.79 o 
   5   4  10      271.02      276.17      6.77 o 
   6   4  10      394.47      360.29     10.19 o 
   7   4  10       90.24       93.31      5.88 o 
   8   4  10       63.02       68.40      6.53 o 
   9   4  10      345.80      327.57     19.80 o 
  10   4  10       80.02      104.27      8.57 o 
  11   4  10       81.68       75.06      8.04 o 
 -12   5  10       18.67       15.11      5.03 o 
 -11   5  10        0.16        7.42      4.10 o 
 -10   5  10        0.65       -2.18      3.22 o 
  -9   5  10      121.59      112.30      6.25 o 
  -8   5  10      168.28      160.18      6.15 o 
  -7   5  10        9.28        5.56      2.24 o 
  -6   5  10       23.75       19.50      2.60 o 
  -5   5  10       22.67       26.86      2.55 o 
  -4   5  10        0.71       -1.50      1.50 o 
  -3   5  10      514.48      508.24      9.29 o 
  -2   5  10      576.41      545.33      9.19 o 
  -1   5  10      479.18      463.88      7.89 o 
   0   5  10      205.87      209.86      5.38 o 
   1   5  10        0.09       -0.10      1.39 o 
   2   5  10      598.86      584.94      9.44 o 
   3   5  10      381.04      377.00      7.37 o 
   4   5  10      138.93      127.53      5.31 o 
   5   5  10      279.78      272.94      9.78 o 
   6   5  10       54.51       49.16      4.28 o 
   7   5  10       87.17       95.02      6.61 o 
   8   5  10        8.46        5.84      4.09 o 
   9   5  10       86.51       96.20      8.23 o 
  10   5  10       74.77       74.28      7.96 o 
 -11   6  10        9.91       -1.19      9.54 o 
 -10   6  10       23.64       14.88      5.77 o 
  -9   6  10       20.16       34.41      6.90 o 
  -8   6  10       70.52       75.04      4.83 o 
  -7   6  10      124.50      143.64      7.18 o 
  -6   6  10       86.02       81.73      4.44 o 
  -5   6  10      197.45      179.34      6.81 o 
  -4   6  10       26.76       26.26      3.49 o 
  -3   6  10       76.78       73.75      5.42 o 
  -2   6  10      371.06      363.05      8.07 o 
  -1   6  10       15.14       10.92      2.30 o 
   0   6  10       19.88       20.18      2.57 o 
   1   6  10       27.31       23.66      2.88 o 
   2   6  10      173.02      176.34      7.05 o 
   3   6  10       31.22       30.12      3.03 o 
   4   6  10      136.02      149.57      6.98 o 
   5   6  10      223.37      231.20      8.46 o 
   6   6  10        4.71        6.24      3.23 o 
   7   6  10       14.96       12.41      4.21 o 
   8   6  10        0.72        1.00      3.36 o 
   9   6  10      101.06       93.96      9.73 o 
  -9   7  10        3.38        5.48      5.50 o 
  -8   7  10      111.86      113.09      9.99 o 
  -7   7  10       36.94       45.28      5.13 o 
  -6   7  10      138.17      142.01      6.81 o 
  -5   7  10       46.95       45.06      4.39 o 
  -4   7  10       45.96       45.31      4.74 o 
  -3   7  10      173.10      153.86      7.17 o 
  -2   7  10      422.37      396.09     10.85 o 
  -1   7  10        2.01        0.63      2.66 o 
   0   7  10       32.71       37.90      3.85 o 
   1   7  10        6.89        3.56      2.75 o 
   2   7  10      130.36      129.14      6.53 o 
   3   7  10      174.83      162.61     11.01 o 
   4   7  10        7.50        7.58      3.58 o 
   5   7  10        0.10        0.76      3.09 o 
   6   7  10       68.06       70.15      6.32 o 
   7   7  10       37.65       35.83      5.56 o 
   8   7  10       33.65       45.61      6.90 o 
  -7   8  10        1.47        3.74      4.88 o 
  -6   8  10       44.39       44.89      5.60 o 
  -5   8  10        7.89        2.83      3.34 o 
  -4   8  10        2.26        3.64      3.66 o 
  -3   8  10       42.58       50.07      5.21 o 
  -2   8  10       76.80       73.64      7.16 o 
  -1   8  10      110.79      117.47      6.84 o 
   0   8  10       59.49       63.11      5.74 o 
   1   8  10        0.53       -0.15      2.85 o 
   2   8  10        0.49        2.02      3.58 o 
   3   8  10      465.38      464.54     14.00 o 
   4   8  10        0.21        2.93      3.97 o 
   5   8  10       76.22       63.13      7.12 o 
  -3   9  10       34.70       33.20      6.43 o 
  -2   9  10       27.48       28.22      5.95 o 
  -1   9  10        8.43        1.54      4.34 o 
   0   9  10       85.19      108.04      7.74 o 
   1   9  10      108.90      103.51      7.80 o 
 -13   0  11      156.44      130.20     14.09 o 
 -11   0  11      140.81      153.67     10.31 o 
  -9   0  11        1.66       13.00      3.74 o 
  -7   0  11     1504.05     1566.99     28.95 o 
  -5   0  11     2122.10     2062.93     30.65 o 
  -3   0  11      469.82      427.19      7.75 o 
  -1   0  11      522.40      478.15     10.62 o 
   1   0  11     1346.34     1348.09     20.99 o 
   3   0  11      246.74      269.26      7.48 o 
   5   0  11     2581.68     2570.26     33.07 o 
   7   0  11     2429.14     2233.56     46.89 o 
   9   0  11       45.89       50.95      7.23 o 
  11   0  11       56.02       50.39      7.72 o 
 -14   1  11       40.33       36.34      7.34 o 
 -13   1  11       12.90        6.04      5.57 o 
 -12   1  11       16.22       17.96      6.72 o 
 -11   1  11        0.45       -0.50      2.81 o 
 -10   1  11       86.08       76.75      5.03 o 
  -9   1  11        3.66        3.51      1.98 o 
  -8   1  11      166.06      160.91      5.37 o 
  -7   1  11      331.90      311.54      6.29 o 
  -6   1  11       37.92       36.72      2.25 o 
  -5   1  11       66.90       52.93      2.26 o 
  -4   1  11      172.93      163.76      3.28 o 
  -3   1  11      985.07      917.29      9.88 o 
  -2   1  11      518.12      508.72      6.85 o 
  -1   1  11      116.03      121.51      2.78 o 
   0   1  11        2.85        4.70      1.41 o 
   1   1  11      273.46      318.31      5.60 o 
   2   1  11      467.48      467.82      8.04 o 
   3   1  11        2.15       -1.05      1.05 o 
   4   1  11       12.69       13.34      1.38 o 
   5   1  11      248.77      250.85      4.59 o 
   6   1  11      127.74      126.92      6.79 o 
   7   1  11     1464.19     1380.49     22.26 o 
   8   1  11      372.94      365.50     12.39 o 
   9   1  11      104.96       76.92      5.46 o 
  10   1  11      242.61      255.92     10.54 o 
  11   1  11        6.35        1.49      3.46 o 
  12   1  11        0.02       -1.15      3.57 o 
 -13   2  11       27.81       46.04      7.33 o 
 -12   2  11       52.55       69.57      6.27 o 
 -11   2  11       21.24       19.54      3.96 o 
 -10   2  11       74.30       82.20      4.97 o 
  -9   2  11        3.81        4.36      2.24 o 
  -8   2  11        2.93        1.85      1.93 o 
  -7   2  11        0.02        2.33      1.85 o 
  -6   2  11       98.18      108.35      4.06 o 
  -5   2  11       38.65       34.18      2.34 o 
  -4   2  11      364.09      379.33      5.50 o 
  -3   2  11       12.42        8.24      1.55 o 
  -2   2  11     1256.86     1311.96     14.20 o 
  -1   2  11       20.55       18.44      1.36 o 
   0   2  11     1998.79     2018.14     17.29 o 
   1   2  11      395.94      366.18      5.74 o 
   2   2  11      164.99      153.81      4.35 o 
   3   2  11       59.21       52.24      3.02 o 
   4   2  11      100.61      106.04      3.97 o 
   5   2  11     1716.52     1643.71     23.13 o 
   6   2  11     1082.09     1053.74     14.66 o 
   7   2  11      758.43      674.59     14.18 o 
   8   2  11      462.51      415.96     11.15 o 
   9   2  11        8.34        4.55      3.08 o 
  10   2  11       54.10       51.70      5.34 o 
  11   2  11       16.83       12.99      4.49 o 
  12   2  11       31.32       31.77      5.38 o 
 -13   3  11      154.38      184.50      9.58 o 
 -12   3  11       10.51       10.75      3.93 o 
 -11   3  11        1.51        0.41      2.89 o 
 -10   3  11       42.91       36.73      4.82 o 
  -9   3  11      811.00      795.60     14.09 o 
  -8   3  11       76.99       65.73      4.24 o 
  -7   3  11      139.03      130.92      5.07 o 
  -6   3  11      140.17      137.92      5.67 o 
  -5   3  11       22.81       19.70      2.05 o 
  -4   3  11        0.09        1.47      1.18 o 
  -3   3  11      866.36      835.84     10.45 o 
  -2   3  11      476.31      501.40      7.37 o 
  -1   3  11      323.87      287.62      4.32 o 
   0   3  11       46.75       46.34      1.97 o 
   1   3  11      874.14      928.16      9.21 o 
   2   3  11       61.19       56.95      2.63 o 
   3   3  11      262.43      279.60      6.86 o 
   4   3  11      344.24      359.99      8.29 o 
   5   3  11       14.02       11.81      2.86 o 
   6   3  11      520.50      513.95      9.83 o 
   7   3  11      313.88      304.47      9.23 o 
   8   3  11      206.53      219.82     14.38 o 
   9   3  11      309.28      275.45     11.31 o 
  10   3  11       27.29       30.43      5.51 o 
  11   3  11       20.43       19.11      4.87 o 
 -12   4  11       32.75       35.62      5.47 o 
 -11   4  11        8.15        6.69      3.67 o 
 -10   4  11       31.41       29.59      4.94 o 
  -9   4  11        0.41        3.37      2.16 o 
  -8   4  11       45.69       52.54      3.68 o 
  -7   4  11      250.65      246.48      6.49 o 
  -6   4  11       67.40       54.40      3.34 o 
  -5   4  11      333.98      336.67      6.83 o 
  -4   4  11      661.19      676.16     10.91 o 
  -3   4  11      189.87      184.63      4.93 o 
  -2   4  11       27.37       24.18      2.25 o 
  -1   4  11      129.59      121.96      3.88 o 
   0   4  11       10.63        7.97      1.58 o 
   1   4  11     1214.09     1201.43     13.25 o 
   2   4  11      341.62      345.19      5.94 o 
   3   4  11       21.03       19.11      1.80 o 
   4   4  11      963.23      929.97     11.40 o 
   5   4  11      437.01      409.60      8.08 o 
   6   4  11       11.06       14.00      3.19 o 
   7   4  11       92.36       79.80      5.46 o 
   8   4  11       37.47       40.31      5.26 o 
   9   4  11       36.54       40.36      8.09 o 
  10   4  11       37.45       57.73      6.94 o 
  11   4  11        0.55        0.07      4.70 o 
 -11   5  11      154.01      156.92      8.67 o 
 -10   5  11       10.97       14.90      4.54 o 
  -9   5  11        4.77        5.95      3.04 o 
  -8   5  11       53.58       54.64      4.17 o 
  -7   5  11        6.04        1.36      1.97 o 
  -6   5  11       25.91       26.35      2.72 o 
  -5   5  11      142.53      119.65      5.11 o 
  -4   5  11      128.95      126.96      5.16 o 
  -3   5  11       24.68       23.12      2.70 o 
  -2   5  11       12.73       15.54      2.16 o 
  -1   5  11      518.27      515.42      8.49 o 
   0   5  11        5.24        6.15      1.88 o 
   1   5  11      245.39      255.22      6.26 o 
   2   5  11       64.05       59.49      3.03 o 
   3   5  11        6.26        5.34      1.98 o 
   4   5  11      291.24      292.26     10.65 o 
   5   5  11       22.39       27.99      3.48 o 
   6   5  11      117.95      124.54      5.68 o 
   7   5  11        1.14        0.37      3.00 o 
   8   5  11       93.29      102.26     10.33 o 
   9   5  11       47.57       39.16      6.38 o 
  10   5  11      256.89      264.19     13.26 o 
 -10   6  11       45.17       54.06      6.09 o 
  -9   6  11        0.85        3.28      3.67 o 
  -8   6  11        0.66       -0.42      2.39 o 
  -7   6  11        1.59        1.41      2.37 o 
  -6   6  11        1.42        4.55      2.42 o 
  -5   6  11      246.97      250.65      8.16 o 
  -4   6  11      148.33      146.82      7.76 o 
  -3   6  11        0.02        0.90      2.13 o 
  -2   6  11      316.32      319.45     11.50 o 
  -1   6  11       65.80       68.51      4.43 o 
   0   6  11       90.44       89.25      5.52 o 
   1   6  11       12.00       15.33      2.72 o 
   2   6  11      551.80      573.76     10.99 o 
   3   6  11      203.82      212.33      6.53 o 
   4   6  11      479.03      472.79     13.47 o 
   5   6  11        0.01       -0.23      2.97 o 
   6   6  11       34.55       34.26      4.36 o 
   7   6  11      137.68      121.74      6.57 o 
   8   6  11      128.78      114.69     14.03 o 
   9   6  11        0.05       -2.90      4.90 o 
  -9   7  11       31.23       17.02      6.81 o 
  -8   7  11        0.07       -0.15      3.62 o 
  -7   7  11      140.02      152.67      9.22 o 
  -6   7  11        2.30        2.21      2.73 o 
  -5   7  11      119.58      123.07      7.73 o 
  -4   7  11       17.59       21.78      3.59 o 
  -3   7  11        4.97        9.04      2.91 o 
  -2   7  11      123.49      121.55      6.42 o 
  -1   7  11      697.17      683.32     14.80 o 
   0   7  11       32.85       31.50      4.02 o 
   1   7  11       48.44       54.19      4.61 o 
   2   7  11      185.69      188.05      8.58 o 
   3   7  11       10.12        8.26      3.66 o 
   4   7  11      205.75      201.68      8.90 o 
   5   7  11        1.82        5.13      7.06 o 
   6   7  11        0.10       -1.43      3.58 o 
   7   7  11       17.75       11.50      5.15 o 
  -6   8  11      100.09      108.89      7.90 o 
  -5   8  11       12.02        7.08      4.65 o 
  -4   8  11        1.90        0.71      3.13 o 
  -3   8  11        0.80        1.50      2.99 o 
  -2   8  11       59.67       52.13      5.17 o 
  -1   8  11        3.22       -1.80      2.96 o 
   0   8  11       49.06       58.11      5.37 o 
   1   8  11        0.05        1.92      3.15 o 
   2   8  11       87.76       88.90      9.24 o 
   3   8  11       15.71       27.89      4.93 o 
   4   8  11       64.01       51.72      6.64 o 
   5   8  11       10.02        9.56      6.97 o 
 -12   0  12       22.58       22.07      8.83 o 
 -10   0  12        8.17        7.56      4.42 o 
  -8   0  12     2109.73     1962.72     28.80 o 
  -6   0  12     3570.36     3478.76     54.27 o 
  -4   0  12       11.32       10.75      2.04 o 
  -2   0  12      393.56      339.14      9.30 o 
   0   0  12       93.72       87.45      4.05 o 
   2   0  12      345.87      362.79      7.99 o 
   4   0  12     1273.08     1235.99     19.74 o 
   6   0  12       13.93       26.53      4.66 o 
   8   0  12      119.94      137.93     15.08 o 
  10   0  12      156.87      146.62     10.70 o 
  12   0  12        2.73        6.80      5.75 o 
 -13   1  12       48.33       58.92      7.86 o 
 -12   1  12        2.66        4.30      4.99 o 
 -11   1  12      111.37      114.72      6.57 o 
 -10   1  12       12.02       10.92      2.82 o 
  -9   1  12       11.11        5.75      2.43 o 
  -8   1  12     1303.50     1179.26     15.59 o 
  -7   1  12      223.71      211.83      5.88 o 
  -6   1  12        0.18        2.22      1.50 o 
  -5   1  12       23.99       21.30      1.74 o 
  -4   1  12       42.26       43.17      1.80 o 
  -3   1  12      127.40      119.69      3.13 o 
  -2   1  12       58.99       56.18      2.01 o 
  -1   1  12      832.32      826.89      9.56 o 
   0   1  12      101.11      112.41      3.53 o 
   1   1  12      441.25      429.45      6.09 o 
   2   1  12     1348.06     1365.38     14.28 o 
   3   1  12       30.95       32.15      2.84 o 
   4   1  12       15.79       12.92      1.73 o 
   5   1  12       75.16       75.10      3.68 o 
   6   1  12      650.02      660.99     11.55 o 
   7   1  12      308.36      288.40     11.83 o 
   8   1  12        6.69        5.41      2.83 o 
   9   1  12       42.56       40.58      4.54 o 
  10   1  12        0.04       -1.80      2.97 o 
  11   1  12        4.57        5.14      3.38 o 
  12   1  12       41.68       49.66      6.45 o 
 -13   2  12      115.81      115.84      8.80 o 
 -12   2  12        0.96       -3.33      3.96 o 
 -11   2  12        1.11       -1.02      2.90 o 
 -10   2  12      401.28      381.32      9.56 o 
  -9   2  12       44.17       51.08      4.07 o 
  -8   2  12       69.47       57.72      3.96 o 
  -7   2  12      160.24      139.29      5.06 o 
  -6   2  12      539.56      530.93      8.56 o 
  -5   2  12      340.54      335.64      6.24 o 
  -4   2  12        0.02        0.61      1.33 o 
  -3   2  12      867.42      880.47     11.96 o 
  -2   2  12       46.67       42.54      2.47 o 
  -1   2  12       59.85       60.71      2.31 o 
   0   2  12        6.84        7.42      1.35 o 
   1   2  12       47.78       56.32      2.23 o 
   2   2  12        0.11       -0.29      1.26 o 
   3   2  12     3483.42     3437.71     38.60 o 
   4   2  12      233.68      225.07      6.04 o 
   5   2  12       40.35       48.88      3.76 o 
   6   2  12      193.63      206.36      5.51 o 
   7   2  12       12.68       11.88      3.06 o 
   8   2  12        1.28       -1.56      3.12 o 
   9   2  12       80.85       84.50      8.54 o 
  10   2  12        3.09        0.82      3.20 o 
  11   2  12       86.46       94.11      6.92 o 
 -13   3  12       19.80       13.52      5.16 o 
 -12   3  12      135.97      144.23      8.21 o 
 -11   3  12       27.99       30.38      4.74 o 
 -10   3  12      225.73      229.61      9.30 o 
  -9   3  12        5.96        9.68      2.80 o 
  -8   3  12      354.21      355.77      9.19 o 
  -7   3  12      133.70      121.11      5.57 o 
  -6   3  12     1525.50     1369.81     16.55 o 
  -5   3  12      319.60      296.74      6.20 o 
  -4   3  12     1352.28     1276.70     16.70 o 
  -3   3  12      504.67      494.48      7.95 o 
  -2   3  12      277.99      243.45      4.85 o 
  -1   3  12      217.81      217.65      5.37 o 
   0   3  12      692.48      676.39      7.81 o 
   1   3  12        6.28        9.05      1.28 o 
   2   3  12      160.39      144.62      4.87 o 
   3   3  12       45.62       43.11      3.16 o 
   4   3  12      397.65      388.72     12.44 o 
   5   3  12        2.18        1.23      2.31 o 
   6   3  12      255.57      275.84     11.12 o 
   7   3  12       36.12       24.51      3.96 o 
   8   3  12       26.51       29.38      4.56 o 
   9   3  12        7.30       12.80      3.96 o 
  10   3  12       15.42       18.91      4.53 o 
  11   3  12        0.60        3.96      4.03 o 
 -12   4  12       47.17       50.95      5.97 o 
 -11   4  12       12.96       16.66      4.33 o 
 -10   4  12      378.59      393.79     12.36 o 
  -9   4  12       77.45       74.35      6.31 o 
  -8   4  12       19.65       31.52      3.77 o 
  -7   4  12       15.90       12.75      2.65 o 
  -6   4  12       29.05       22.02      2.70 o 
  -5   4  12        6.36        7.20      1.98 o 
  -4   4  12      239.80      222.33      5.99 o 
  -3   4  12       32.06       29.55      2.71 o 
  -2   4  12        2.56        1.37      1.46 o 
  -1   4  12       89.11       86.05      3.38 o 
   0   4  12       35.15       36.11      2.45 o 
   1   4  12     1010.61      979.95     12.96 o 
   2   4  12      452.51      443.48      8.44 o 
   3   4  12      187.93      200.04      4.38 o 
   4   4  12       14.47       17.43      1.95 o 
   5   4  12      911.86      925.92     21.07 o 
   6   4  12      239.61      259.33     10.07 o 
   7   4  12       24.06       22.84      4.70 o 
   8   4  12      143.74      135.42      9.13 o 
   9   4  12       74.28       80.95      8.92 o 
  10   4  12        6.96       10.47      4.92 o 
 -11   5  12       72.33       83.96      7.41 o 
 -10   5  12        4.87       -0.85      3.72 o 
  -9   5  12       16.08       10.72      3.04 o 
  -8   5  12       55.03       55.61      4.15 o 
  -7   5  12        2.38        0.24      2.06 o 
  -6   5  12      234.65      219.41      8.57 o 
  -5   5  12     1344.88     1230.20     18.48 o 
  -4   5  12       15.99       13.74      2.93 o 
  -3   5  12       89.68       92.73      4.31 o 
  -2   5  12        0.40       -0.59      1.69 o 
  -1   5  12      133.80      127.72      5.63 o 
   0   5  12       75.44       80.21      4.65 o 
   1   5  12      467.47      481.79      8.56 o 
   2   5  12       41.67       45.42      3.05 o 
   3   5  12      207.16      209.69      6.46 o 
   4   5  12      223.89      215.48      6.72 o 
   5   5  12       34.53       37.64      3.69 o 
   6   5  12        1.62        1.28      2.78 o 
   7   5  12      179.26      191.06      8.58 o 
   8   5  12      205.21      198.06     13.78 o 
   9   5  12       15.76        2.64      7.75 o 
 -10   6  12       27.59       27.74      6.23 o 
  -9   6  12        0.57        4.13      3.53 o 
  -8   6  12      274.97      273.84      8.00 o 
  -7   6  12       10.83        8.69      3.05 o 
  -6   6  12        0.36        0.57      2.33 o 
  -5   6  12        1.22        0.90      2.36 o 
  -4   6  12      445.86      426.67     10.41 o 
  -3   6  12        7.13       10.40      2.78 o 
  -2   6  12      473.66      483.20     14.72 o 
  -1   6  12       34.12       35.79      3.55 o 
   0   6  12       86.65       86.20      4.38 o 
   1   6  12      493.35      482.99      9.58 o 
   2   6  12      146.93      158.63      5.76 o 
   3   6  12        9.59        9.38      4.22 o 
   4   6  12      293.86      292.73     11.60 o 
   5   6  12      312.91      313.55      9.68 o 
   6   6  12        5.73        8.93      3.30 o 
   7   6  12       45.13       38.96      5.40 o 
   8   6  12       47.89       32.64      7.44 o 
  -8   7  12        0.72       -3.69      3.69 o 
  -7   7  12       51.11       58.86      5.21 o 
  -6   7  12        1.76        1.52      2.64 o 
  -5   7  12       99.20       81.22      5.56 o 
  -4   7  12      187.01      181.72      9.16 o 
  -3   7  12        2.96        0.90      2.63 o 
  -2   7  12       90.65       97.55      6.85 o 
  -1   7  12        6.86        5.92      3.03 o 
   0   7  12        0.53        1.01      2.67 o 
   1   7  12      122.53      148.44      7.25 o 
   2   7  12       39.01       36.80      4.30 o 
   3   7  12        0.66       -0.41      3.74 o 
   4   7  12       77.46       60.76      6.35 o 
   5   7  12       37.56       32.90      5.35 o 
   6   7  12        0.74       -3.55      3.55 o 
   7   7  12        6.12        8.65      4.97 o 
  -6   8  12        6.67        6.34      4.29 o 
  -5   8  12        0.49        3.40      4.19 o 
  -4   8  12       14.22        5.95      4.03 o 
  -3   8  12       72.42       72.45      6.05 o 
  -2   8  12       12.25       14.58      3.96 o 
  -1   8  12        0.69       -0.94      3.16 o 
   0   8  12      194.90      191.69      9.48 o 
   1   8  12        2.50       -3.43      3.76 o 
   2   8  12        5.35        6.00      4.74 o 
   3   8  12      161.42      182.07     10.08 o 
   4   8  12       93.08       86.64      8.52 o 
 -13   0  13       22.11       14.90     22.37 o 
 -11   0  13      684.54      688.38     22.00 o 
  -9   0  13      245.68      212.64      8.88 o 
  -7   0  13      527.07      545.00     12.82 o 
  -5   0  13      294.06      276.94      8.63 o 
  -3   0  13       13.70        4.19      2.15 o 
  -1   0  13       51.23       60.93      3.72 o 
   1   0  13       32.29       26.28      2.81 o 
   3   0  13      392.98      386.34      8.36 o 
   5   0  13      788.27      770.03     13.71 o 
   7   0  13      648.63      664.30     19.95 o 
   9   0  13       46.15       43.13     15.84 o 
  11   0  13       48.14       49.85      9.22 o 
 -13   1  13       52.27       65.51      7.71 o 
 -12   1  13       21.05       15.48      5.92 o 
 -11   1  13        3.95        4.71      3.07 o 
 -10   1  13        0.32       -0.26      3.01 o 
  -9   1  13       33.46       18.10      3.49 o 
  -8   1  13       76.51       78.40      4.16 o 
  -7   1  13     3587.32     3315.81     35.83 o 
  -6   1  13        9.09        6.54      2.32 o 
  -5   1  13      174.09      178.47      5.21 o 
  -4   1  13      639.58      635.13      8.71 o 
  -3   1  13      126.55      121.37      3.16 o 
  -2   1  13     1286.53     1210.34     14.24 o 
  -1   1  13      352.27      419.37      6.47 o 
   0   1  13      147.84      140.34      4.36 o 
   1   1  13       90.05       98.50      3.26 o 
   2   1  13      169.56      168.05      4.37 o 
   3   1  13     1566.72     1565.43     18.18 o 
   4   1  13     1019.94      980.93     11.87 o 
   5   1  13      307.84      302.47      5.68 o 
   6   1  13      833.93      760.88     14.08 o 
   7   1  13       39.28       31.54      7.59 o 
   8   1  13        1.74        0.76      2.60 o 
   9   1  13       77.70       76.31     10.09 o 
  10   1  13        0.71        0.39      3.01 o 
  11   1  13       40.78       44.14      5.16 o 
 -13   2  13        6.53        4.89      5.28 o 
 -12   2  13      100.91      105.31      7.23 o 
 -11   2  13        3.51       -0.56      3.27 o 
 -10   2  13       66.84       65.96      5.04 o 
  -9   2  13      952.68      866.67     19.22 o 
  -8   2  13      225.30      219.13      6.35 o 
  -7   2  13      416.86      431.06      8.48 o 
  -6   2  13      966.88      871.88     13.48 o 
  -5   2  13      113.86       99.36      3.22 o 
  -4   2  13      565.82      551.25     15.28 o 
  -3   2  13      326.04      340.97      6.68 o 
  -2   2  13       63.21       60.90      2.35 o 
  -1   2  13        1.55        2.77      1.12 o 
   0   2  13      115.57      113.87      4.26 o 
   1   2  13       24.75       23.69      1.83 o 
   2   2  13      100.08      105.66      4.27 o 
   3   2  13       94.39       91.73      4.10 o 
   4   2  13      242.58      236.48      6.31 o 
   5   2  13      142.10      134.70      5.65 o 
   6   2  13      216.12      217.49      4.96 o 
   7   2  13       59.27       62.76      4.66 o 
   8   2  13      177.68      188.71     14.48 o 
   9   2  13       76.23       80.89      7.31 o 
  10   2  13       31.22       39.73      5.07 o 
  11   2  13      133.96      150.14      8.76 o 
 -12   3  13       39.93       45.13      5.83 o 
 -11   3  13        5.09        2.55      3.59 o 
 -10   3  13      152.69      150.82      7.00 o 
  -9   3  13      662.01      611.82     18.63 o 
  -8   3  13       15.60       13.28      2.95 o 
  -7   3  13      121.87       96.48      5.69 o 
  -6   3  13       62.84       61.93      3.71 o 
  -5   3  13      222.53      220.30      6.71 o 
  -4   3  13      148.56      167.44      5.21 o 
  -3   3  13        6.07        5.82      1.97 o 
  -2   3  13      264.27      266.41      6.44 o 
  -1   3  13      966.06      884.65     12.37 o 
   0   3  13        3.25        1.44      1.22 o 
   1   3  13      312.16      323.06      5.31 o 
   2   3  13        5.73        2.53      1.84 o 
   3   3  13     2078.21     2100.46     26.48 o 
   4   3  13      274.38      271.17      8.92 o 
   5   3  13       49.20       41.37      3.95 o 
   6   3  13      723.40      700.44     15.01 o 
   7   3  13       42.02       51.64      4.57 o 
   8   3  13       86.35       82.22      5.98 o 
   9   3  13       39.69       38.83      8.60 o 
  10   3  13       99.84      119.89      7.75 o 
  11   3  13       50.17       57.71      6.84 o 
 -12   4  13        2.05        5.47      4.82 o 
 -11   4  13       29.50       30.72      5.13 o 
 -10   4  13       44.38       46.64      5.91 o 
  -9   4  13      714.61      698.68     14.36 o 
  -8   4  13       89.21       76.93      5.67 o 
  -7   4  13       16.90       16.59      2.76 o 
  -6   4  13       14.03       16.38      2.94 o 
  -5   4  13      148.56      134.86      6.23 o 
  -4   4  13       77.20       69.35      3.84 o 
  -3   4  13       63.49       68.22      5.32 o 
  -2   4  13        8.24        4.40      1.87 o 
  -1   4  13      240.32      220.66      5.57 o 
   0   4  13      469.76      461.19     13.91 o 
   1   4  13      396.66      392.10      7.24 o 
   2   4  13      534.77      528.88      8.55 o 
   3   4  13        0.03       -0.79      1.19 o 
   4   4  13      222.37      216.70      7.30 o 
   5   4  13       15.11       12.87      4.26 o 
   6   4  13       45.35       60.11      7.08 o 
   7   4  13        5.01        0.59      3.21 o 
   8   4  13      156.56      145.51      8.58 o 
   9   4  13       53.98       60.15      6.74 o 
  10   4  13        1.01        2.74      3.92 o 
 -11   5  13        6.88        5.54      7.02 o 
 -10   5  13      199.53      212.67     10.17 o 
  -9   5  13       39.65       40.79      4.28 o 
  -8   5  13      166.29      156.73      8.27 o 
  -7   5  13       78.80       59.00      4.60 o 
  -6   5  13      104.05       96.45      5.10 o 
  -5   5  13        2.71        2.46      1.99 o 
  -4   5  13      232.58      215.41      6.80 o 
  -3   5  13      199.20      200.05      6.17 o 
  -2   5  13      565.04      562.93     12.03 o 
  -1   5  13      675.85      667.67     11.27 o 
   0   5  13       81.14       86.15      3.95 o 
   1   5  13      135.94      129.63      4.81 o 
   2   5  13      192.14      189.14      5.88 o 
   3   5  13      584.58      574.75     10.81 o 
   4   5  13      412.66      409.76      9.46 o 
   5   5  13      279.73      266.68     13.07 o 
   6   5  13       16.46       13.00      3.54 o 
   7   5  13       10.36        8.19      3.57 o 
   8   5  13      170.27      181.75     10.06 o 
   9   5  13       25.14       22.43      5.64 o 
 -10   6  13       54.30       53.19      7.29 o 
  -9   6  13        0.01       -3.64      3.64 o 
  -8   6  13       63.86       49.87      4.85 o 
  -7   6  13       19.38       16.23      3.35 o 
  -6   6  13       47.31       48.53      4.54 o 
  -5   6  13      117.28      140.17      6.51 o 
  -4   6  13      124.93      117.16      5.91 o 
  -3   6  13      427.47      434.33     10.51 o 
  -2   6  13      172.82      173.92      6.64 o 
  -1   6  13      504.54      495.39     10.46 o 
   0   6  13        0.56        0.37      2.66 o 
   1   6  13     1057.58     1040.01     17.98 o 
   2   6  13       11.45       14.81      4.12 o 
   3   6  13       27.55       27.85      4.13 o 
   4   6  13       32.79       33.16      4.23 o 
   5   6  13        6.31        7.00      3.23 o 
   6   6  13       38.38       53.29      5.51 o 
   7   6  13       49.51       46.06      5.83 o 
   8   6  13      138.71      129.24      9.50 o 
  -8   7  13       24.19       26.30      5.28 o 
  -7   7  13       11.73        7.64      3.57 o 
  -6   7  13      153.41      144.77      7.20 o 
  -5   7  13        3.02        1.63      2.79 o 
  -4   7  13        0.72        0.19      2.58 o 
  -3   7  13      388.91      384.16     10.44 o 
  -2   7  13        4.01        3.15      2.67 o 
  -1   7  13      176.72      185.14      8.16 o 
   0   7  13       35.11       31.05      4.05 o 
   1   7  13       64.37       51.98      4.80 o 
   2   7  13       17.82       19.09      6.50 o 
   3   7  13       39.96       35.80      5.39 o 
   4   7  13       22.77       12.98      4.31 o 
   5   7  13      227.17      243.48     10.67 o 
   6   7  13       98.64       91.02      8.61 o 
  -5   8  13        0.18       -0.77      4.30 o 
  -4   8  13        7.15        2.67      4.34 o 
  -3   8  13      159.12      162.67     10.58 o 
  -2   8  13       76.30       78.40      6.63 o 
  -1   8  13      283.19      276.04     10.80 o 
   0   8  13      338.31      374.07     12.44 o 
   1   8  13      313.26      310.66     16.39 o 
   2   8  13       94.10       94.96     12.86 o 
   3   8  13      106.41      116.46     14.29 o 
 -12   0  14        2.90        5.05      6.19 o 
 -10   0  14        4.11       -2.25      5.77 o 
  -8   0  14      903.83      933.26     21.36 o 
  -6   0  14        1.39        2.97      2.40 o 
  -4   0  14       56.10       47.61      3.33 o 
  -2   0  14     3139.47     3018.61     52.26 o 
   0   0  14       18.93       21.52      2.94 o 
   2   0  14     1887.84     1806.90     27.29 o 
   4   0  14      163.44      154.20      8.26 o 
   6   0  14        1.04        2.73      3.09 o 
   8   0  14       43.77       33.53      5.94 o 
  10   0  14      381.79      415.45     17.89 o 
 -13   1  14        4.83        9.89      6.17 o 
 -12   1  14        0.03        1.92      3.55 o 
 -11   1  14       58.50       56.28      4.79 o 
 -10   1  14      322.05      311.81      9.27 o 
  -9   1  14        0.03       -2.20      2.20 o 
  -8   1  14       80.08      105.44      5.96 o 
  -7   1  14      155.26      145.92      5.66 o 
  -6   1  14      237.55      222.35      6.25 o 
  -5   1  14      606.77      582.85      9.75 o 
  -4   1  14       39.96       39.07      3.44 o 
  -3   1  14        0.23        0.04      1.18 o 
  -2   1  14        5.22        7.07      1.71 o 
  -1   1  14      115.20      119.17      3.75 o 
   0   1  14      190.49      184.58      4.14 o 
   1   1  14      933.01      925.42     11.57 o 
   2   1  14      268.03      283.31      5.58 o 
   3   1  14      500.56      493.21      8.11 o 
   4   1  14     1942.24     1892.92     20.45 o 
   5   1  14        2.48        3.12      1.73 o 
   6   1  14        2.33        6.46      2.88 o 
   7   1  14        6.33        9.19      2.82 o 
   8   1  14      289.10      278.80      9.35 o 
   9   1  14      151.72      155.90     11.01 o 
  10   1  14        0.21       -0.69      3.08 o 
  11   1  14        0.01        1.12      3.88 o 
 -13   2  14       33.37       41.56      7.45 o 
 -12   2  14       62.81       75.56      7.19 o 
 -11   2  14       51.33       58.04      5.55 o 
 -10   2  14       18.50       21.32      3.77 o 
  -9   2  14      773.75      758.43     13.50 o 
  -8   2  14       43.85       49.21      3.74 o 
  -7   2  14      351.98      366.87      8.39 o 
  -6   2  14      460.88      446.94      8.92 o 
  -5   2  14      568.50      567.09     15.35 o 
  -4   2  14      154.50      154.99      5.10 o 
  -3   2  14      124.30      136.15      6.55 o 
  -2   2  14      570.00      585.14     10.23 o 
  -1   2  14     3046.03     2894.83     32.99 o 
   0   2  14      405.74      401.68      7.06 o 
   1   2  14        0.67        2.20      1.35 o 
   2   2  14     1040.15     1012.27     18.44 o 
   3   2  14        6.59        6.70      2.31 o 
   4   2  14        1.27        1.60      1.74 o 
   5   2  14      326.19      342.01     13.31 o 
   6   2  14        3.93        0.12      2.21 o 
   7   2  14       53.25       42.98      4.29 o 
   8   2  14       13.05       13.58      3.56 o 
   9   2  14       65.25       60.07      5.45 o 
  10   2  14       48.18       55.01      5.89 o 
  11   2  14       36.05       29.69      5.62 o 
 -12   3  14      223.38      234.04     11.04 o 
 -11   3  14        0.00       -2.97      3.47 o 
 -10   3  14      107.98      118.75      7.48 o 
  -9   3  14       79.27       90.96      5.05 o 
  -8   3  14       83.68       72.17      4.45 o 
  -7   3  14       55.19       51.56      3.76 o 
  -6   3  14       73.13       68.68      4.57 o 
  -5   3  14       60.14       69.47      5.03 o 
  -4   3  14       36.82       37.24      3.46 o 
  -3   3  14      495.00      486.14      9.30 o 
  -2   3  14       20.83       20.38      2.77 o 
  -1   3  14        6.49        6.88      2.07 o 
   0   3  14      216.71      210.55      5.15 o 
   1   3  14      221.81      230.41      6.36 o 
   2   3  14       58.11       56.73      2.52 o 
   3   3  14       50.49       56.11      4.86 o 
   4   3  14      304.06      312.78      8.75 o 
   5   3  14       32.99       28.82      4.85 o 
   6   3  14      610.90      599.92     18.41 o 
   7   3  14      184.50      169.18      7.72 o 
   8   3  14      210.26      231.87      9.07 o 
   9   3  14      118.25      120.58     10.27 o 
  10   3  14        8.12        5.76      3.94 o 
 -11   4  14      197.87      189.30      9.81 o 
 -10   4  14        0.11        2.08      3.31 o 
  -9   4  14        7.78       10.41      2.96 o 
  -8   4  14        0.14       -2.32      2.32 o 
  -7   4  14      145.50      139.55      5.25 o 
  -6   4  14      563.73      556.88     13.04 o 
  -5   4  14      660.02      629.48     13.94 o 
  -4   4  14      255.58      266.55      6.84 o 
  -3   4  14      682.78      684.61     11.30 o 
  -2   4  14       26.31       26.81      2.68 o 
  -1   4  14       67.80       68.11      3.95 o 
   0   4  14     1430.87     1412.45     18.26 o 
   1   4  14      481.60      490.73     11.09 o 
   2   4  14       10.97       10.40      1.95 o 
   3   4  14      103.58      112.01      3.50 o 
   4   4  14        5.05        4.06      1.61 o 
   5   4  14       40.68       47.25      3.29 o 
   6   4  14      126.34      126.19      5.64 o 
   7   4  14       30.27       28.48      4.20 o 
   8   4  14       60.58       68.64      6.57 o 
   9   4  14       27.95       29.54      4.91 o 
 -10   5  14        1.12        2.07      3.89 o 
  -9   5  14      220.07      232.13      7.68 o 
  -8   5  14       10.87       12.16      2.71 o 
  -7   5  14       17.02       16.48      3.32 o 
  -6   5  14       40.86       29.71      4.30 o 
  -5   5  14      382.91      379.55      9.21 o 
  -4   5  14      269.52      271.00      7.70 o 
  -3   5  14      563.44      581.49     10.78 o 
  -2   5  14      167.87      157.26      5.49 o 
  -1   5  14      144.24      140.82      5.01 o 
   0   5  14       93.75       91.33      4.38 o 
   1   5  14      260.15      246.82      7.98 o 
   2   5  14      401.99      371.91      8.57 o 
   3   5  14      305.07      319.71      8.14 o 
   4   5  14        6.84        6.94      2.80 o 
   5   5  14        0.12       -2.52      2.52 o 
   6   5  14       91.58       80.94      5.68 o 
   7   5  14      619.43      627.17     17.84 o 
   8   5  14      148.88      165.87     11.55 o 
  -9   6  14        3.24        9.39      4.26 o 
  -8   6  14      193.26      188.17      8.04 o 
  -7   6  14      161.02      161.42      7.38 o 
  -6   6  14       13.08        5.94      3.37 o 
  -5   6  14      112.52      115.80      6.81 o 
  -4   6  14       15.14       12.62      3.07 o 
  -3   6  14       65.94       76.34      4.97 o 
  -2   6  14        2.95        4.13      2.42 o 
  -1   6  14       12.55       12.99      2.72 o 
   0   6  14      391.10      369.91     10.74 o 
   1   6  14      133.07      127.14      6.38 o 
   2   6  14       83.68       80.59      4.75 o 
   3   6  14        0.18       -0.09      2.89 o 
   4   6  14       35.18       38.78      4.28 o 
   5   6  14        1.60        3.92      2.87 o 
   6   6  14      141.58      165.17      9.13 o 
   7   6  14        2.53        1.45      4.64 o 
  -7   7  14      208.19      200.08     11.12 o 
  -6   7  14        0.04        2.12      3.32 o 
  -5   7  14       24.96       27.44      4.14 o 
  -4   7  14      195.25      199.31      7.89 o 
  -3   7  14       16.25       19.00      4.07 o 
  -2   7  14       75.49       80.66      6.15 o 
  -1   7  14       20.33       18.08      3.43 o 
   0   7  14       15.48       12.94      3.52 o 
   1   7  14        9.49       11.13      3.38 o 
   2   7  14      342.52      337.02     12.48 o 
   3   7  14        6.52        7.31      4.10 o 
   4   7  14        0.50        3.05      3.68 o 
   5   7  14        5.51        8.43      4.33 o 
  -4   8  14       71.39       74.32     12.50 o 
  -3   8  14      239.81      240.52     11.96 o 
  -2   8  14        1.63        3.80      3.84 o 
  -1   8  14      216.83      215.70      9.84 o 
   0   8  14       71.05       75.34      6.62 o 
   1   8  14       16.52       21.54      5.36 o 
   2   8  14        3.87        6.33      4.52 o 
 -13   0  15        1.78        1.92      6.77 o 
 -11   0  15       22.46       21.91      7.63 o 
  -9   0  15      324.48      311.51     12.31 o 
  -7   0  15      137.38      123.25      8.29 o 
  -5   0  15     4141.51     3980.66     61.99 o 
  -3   0  15     2789.14     2711.24     51.20 o 
  -1   0  15        1.90       -0.07      2.19 o 
   1   0  15      784.34      769.15     21.81 o 
   3   0  15      741.37      771.08     16.98 o 
   5   0  15       14.88       10.54      4.13 o 
   7   0  15      256.57      269.40     13.02 o 
   9   0  15       45.45       36.43      7.02 o 
 -13   1  15      225.40      257.10     15.93 o 
 -12   1  15       31.82       24.35      5.12 o 
 -11   1  15        5.85        5.02      3.25 o 
 -10   1  15       70.40       72.94      5.32 o 
  -9   1  15       26.80       14.48      3.34 o 
  -8   1  15      597.62      588.49     13.06 o 
  -7   1  15       14.35       22.50      2.95 o 
  -6   1  15      916.58      863.61     13.42 o 
  -5   1  15     1095.13     1048.10     18.85 o 
  -4   1  15       48.29       39.58      3.51 o 
  -3   1  15       10.87        7.67      2.56 o 
  -2   1  15       53.80       58.45      3.53 o 
  -1   1  15       73.01       78.68      3.98 o 
   0   1  15      757.73      711.29     10.51 o 
   1   1  15      683.20      664.13      8.79 o 
   2   1  15      101.54      112.64      4.54 o 
   3   1  15       86.68       83.27      3.25 o 
   4   1  15       90.36       93.03      4.21 o 
   5   1  15     2051.47     1998.28     25.21 o 
   6   1  15        3.80        1.69      3.71 o 
   7   1  15       19.79       20.52      3.53 o 
   8   1  15        1.25        0.38      2.79 o 
   9   1  15        1.53        1.58      2.83 o 
  10   1  15       39.61       43.36      5.12 o 
 -12   2  15       22.72       18.25      4.98 o 
 -11   2  15      141.58      143.11      7.02 o 
 -10   2  15       36.69       38.10      4.36 o 
  -9   2  15       13.55        9.69      2.92 o 
  -8   2  15        9.35       11.59      2.68 o 
  -7   2  15        1.08       -0.72      2.51 o 
  -6   2  15      433.75      438.46     10.09 o 
  -5   2  15     1398.75     1348.69     25.98 o 
  -4   2  15      266.81      236.13      8.12 o 
  -3   2  15     2822.83     2678.22     33.17 o 
  -2   2  15       56.48       66.13      3.21 o 
  -1   2  15       54.04       62.02      4.85 o 
   0   2  15     1052.36     1003.85     14.54 o 
   1   2  15       16.55       16.55      2.28 o 
   2   2  15      673.18      693.24     10.09 o 
   3   2  15     1174.76     1203.16     17.47 o 
   4   2  15      669.89      671.43     13.16 o 
   5   2  15       22.42       26.53      3.58 o 
   6   2  15        0.85        0.50      2.02 o 
   7   2  15        9.07        7.38      2.95 o 
   8   2  15       13.53       11.50      3.43 o 
   9   2  15      273.99      270.32     11.28 o 
  10   2  15        0.00       -4.12      4.72 o 
 -12   3  15       13.99       22.38      5.11 o 
 -11   3  15      140.14      117.88      7.25 o 
 -10   3  15       38.51       45.59      4.40 o 
  -9   3  15       95.68       92.60      6.06 o 
  -8   3  15      169.41      171.96      7.14 o 
  -7   3  15      265.12      261.54      6.79 o 
  -6   3  15      818.75      796.99     14.77 o 
  -5   3  15        4.88        0.71      2.19 o 
  -4   3  15      160.79      147.06      5.89 o 
  -3   3  15      294.26      272.80      7.36 o 
  -2   3  15      275.64      263.81      7.04 o 
  -1   3  15        0.17        0.72      1.77 o 
   0   3  15      363.79      342.21      7.72 o 
   1   3  15      755.32      728.21     11.28 o 
   2   3  15       67.02       80.12      3.01 o 
   3   3  15      194.15      187.90      6.20 o 
   4   3  15       44.18       41.01      4.05 o 
   5   3  15       42.92       38.01      4.23 o 
   6   3  15       88.87       98.12      6.90 o 
   7   3  15       37.00       40.34      7.08 o 
   8   3  15        1.62        0.96      3.07 o 
   9   3  15       54.83       50.60      6.67 o 
  10   3  15       47.25       58.47      6.15 o 
 -11   4  15       20.09       15.82      4.21 o 
 -10   4  15      184.08      178.50      8.98 o 
  -9   4  15        4.36        5.85      3.02 o 
  -8   4  15        6.32        9.74      3.58 o 
  -7   4  15      173.48      155.89      7.52 o 
  -6   4  15        0.02        0.83      2.49 o 
  -5   4  15      187.08      200.28      8.62 o 
  -4   4  15      860.02      851.92     15.30 o 
  -3   4  15     1074.35     1011.96     14.78 o 
  -2   4  15      635.79      616.52     11.50 o 
  -1   4  15        0.01       -0.99      1.76 o 
   0   4  15      138.98      138.05      4.74 o 
   1   4  15      351.23      350.68      7.29 o 
   2   4  15      223.49      233.06      7.51 o 
   3   4  15      417.53      404.04      8.92 o 
   4   4  15        7.17        7.86      4.33 o 
   5   4  15       49.16       51.68      4.94 o 
   6   4  15        6.66        4.95      2.57 o 
   7   4  15       63.06       60.27      9.19 o 
   8   4  15       19.87       18.21      4.25 o 
   9   4  15      118.49      132.46      7.91 o 
 -10   5  15        4.27        4.19      4.67 o 
  -9   5  15        0.03        0.55      2.89 o 
  -8   5  15      308.79      309.15      9.75 o 
  -7   5  15        9.83       10.33      3.10 o 
  -6   5  15        7.92        8.22      2.92 o 
  -5   5  15       70.60       74.88      5.02 o 
  -4   5  15        0.59       -0.96      2.23 o 
  -3   5  15      158.76      163.05      7.81 o 
  -2   5  15      455.19      446.12      9.53 o 
  -1   5  15      141.89      142.35      7.58 o 
   0   5  15        0.04       -1.77      2.04 o 
   1   5  15      263.95      260.94      7.38 o 
   2   5  15       33.95       35.71      3.51 o 
   3   5  15        0.11       -2.45      2.45 o 
   4   5  15        9.07       13.29      3.04 o 
   5   5  15       13.37       12.04      3.53 o 
   6   5  15      103.18      107.05      7.54 o 
   7   5  15        1.32       -1.28      3.15 o 
   8   5  15        1.32        2.18      3.77 o 
  -9   6  15       14.19        8.77      4.51 o 
  -8   6  15       28.31       27.62      4.74 o 
  -7   6  15      170.16      160.74      9.62 o 
  -6   6  15       95.02      107.52      6.26 o 
  -5   6  15      262.79      250.24     10.45 o 
  -4   6  15      305.49      304.19      9.50 o 
  -3   6  15       13.71        9.99      2.99 o 
  -2   6  15       46.94       48.80      4.25 o 
  -1   6  15      172.11      180.55      6.57 o 
   0   6  15       47.99       55.27      4.31 o 
   1   6  15       29.50       36.30      3.91 o 
   2   6  15      251.70      251.41      8.42 o 
   3   6  15       49.83       51.29      4.55 o 
   4   6  15       96.88       99.15      6.13 o 
   5   6  15        0.35        1.56      3.33 o 
   6   6  15        9.75        6.19      4.76 o 
   7   6  15       16.31       20.21      5.92 o 
  -7   7  15       97.48      101.23     12.14 o 
  -6   7  15        5.87        1.01      3.77 o 
  -5   7  15       25.24       21.36      3.86 o 
  -4   7  15       50.13       49.14      4.88 o 
  -3   7  15      104.38       83.34      5.65 o 
  -2   7  15       59.68       61.36      5.07 o 
  -1   7  15       94.04       94.23      5.75 o 
   0   7  15      172.02      183.98      7.35 o 
   1   7  15        1.92        4.85      3.36 o 
   2   7  15       35.13       32.31      5.18 o 
   3   7  15       53.33       66.57      6.37 o 
   4   7  15       23.65       16.26      9.10 o 
  -2   8  15       37.53       51.27      6.81 o 
  -1   8  15       27.76       29.78      5.10 o 
   0   8  15       33.29       30.97      5.18 o 
 -12   0  16      157.31      158.17     12.53 o 
 -10   0  16       22.18       17.96      5.79 o 
  -8   0  16       50.55       59.58      8.17 o 
  -6   0  16      216.42      218.86      9.76 o 
  -4   0  16     1396.84     1284.90     29.01 o 
  -2   0  16      234.76      268.91     10.90 o 
   0   0  16      280.92      265.26     11.80 o 
   2   0  16      196.98      172.33     10.16 o 
   4   0  16     1794.46     1769.65     32.16 o 
   6   0  16      233.45      237.72     17.08 o 
   8   0  16       51.77       52.83      7.21 o 
  10   0  16       71.46       69.37      8.97 o 
 -12   1  16        0.58        2.28      4.11 o 
 -11   1  16      167.61      158.37      7.97 o 
 -10   1  16        0.25        0.09      2.98 o 
  -9   1  16      406.66      386.68     12.14 o 
  -8   1  16        2.09       -0.48      2.57 o 
  -7   1  16       32.38       33.10      3.83 o 
  -6   1  16      303.23      286.24      9.07 o 
  -5   1  16      129.12      131.86      5.73 o 
  -4   1  16     2377.92     2227.38     30.75 o 
  -3   1  16      985.65      955.05     22.67 o 
  -2   1  16      477.60      469.40     15.70 o 
  -1   1  16        3.83        6.07      2.15 o 
   0   1  16      251.29      237.65      6.14 o 
   1   1  16       28.69       36.06      3.06 o 
   2   1  16      222.08      193.67      6.41 o 
   3   1  16        1.98        5.91      2.42 o 
   4   1  16      431.84      414.74      7.92 o 
   5   1  16        2.66        3.83      2.51 o 
   6   1  16       53.09       49.77      4.42 o 
   7   1  16       32.95       38.85      4.37 o 
   8   1  16       18.98       23.48      4.09 o 
   9   1  16       20.88       27.68      4.58 o 
  10   1  16       49.37       52.66      5.98 o 
 -12   2  16        3.63        5.02      4.27 o 
 -11   2  16        0.04        4.79      4.01 o 
 -10   2  16        0.01        1.39      2.95 o 
  -9   2  16        0.06       -2.17      2.87 o 
  -8   2  16       11.18       11.09      3.18 o 
  -7   2  16       72.17       71.29      5.10 o 
  -6   2  16      455.34      467.03     11.79 o 
  -5   2  16      379.44      361.09      9.64 o 
  -4   2  16     1322.62     1263.44     20.37 o 
  -3   2  16       81.98       76.41      4.98 o 
  -2   2  16       56.09       42.22      4.21 o 
  -1   2  16      360.92      356.22      9.04 o 
   0   2  16        1.05        0.34      1.92 o 
   1   2  16     1151.42     1117.82     17.01 o 
   2   2  16       23.10       27.34      2.30 o 
   3   2  16        0.01       -0.72      1.24 o 
   4   2  16       64.83       66.70      5.05 o 
   5   2  16       44.77       43.18      4.35 o 
   6   2  16      141.43      139.20      7.97 o 
   7   2  16       97.06       89.58      5.57 o 
   8   2  16        0.00        0.61      2.86 o 
   9   2  16        6.22        9.07      3.78 o 
  10   2  16        1.96        3.98      3.91 o 
 -11   3  16       13.16       -0.86      4.72 o 
 -10   3  16       39.40       42.09      6.39 o 
  -9   3  16      331.91      342.68     10.07 o 
  -8   3  16        0.52        2.06      2.37 o 
  -7   3  16      108.78      100.38      5.73 o 
  -6   3  16       90.07       91.40      5.33 o 
  -5   3  16       57.00       51.89      4.66 o 
  -4   3  16        0.65        0.65      2.23 o 
  -3   3  16      456.88      453.46     11.15 o 
  -2   3  16      687.23      663.23     12.01 o 
  -1   3  16      422.64      431.77     10.51 o 
   0   3  16        5.39        4.91      2.43 o 
   1   3  16        0.07       -0.21      1.86 o 
   2   3  16     1148.55     1161.88     14.54 o 
   3   3  16      299.88      273.16      7.67 o 
   4   3  16        4.35        4.40      3.65 o 
   5   3  16       28.47       34.45      4.32 o 
   6   3  16       67.49       71.14      7.59 o 
   7   3  16       50.57       50.40      4.33 o 
   8   3  16       35.09       33.26      7.65 o 
   9   3  16       14.14       16.23      4.30 o 
 -11   4  16      132.74      157.28     10.06 o 
 -10   4  16       39.39       50.97      4.94 o 
  -9   4  16       60.70       61.08      4.68 o 
  -8   4  16        7.70        5.41      3.03 o 
  -7   4  16      563.18      582.09     14.00 o 
  -6   4  16      364.01      357.52     10.45 o 
  -5   4  16        8.07        3.83      2.63 o 
  -4   4  16      387.17      378.65      9.66 o 
  -3   4  16       47.02       48.47      6.17 o 
  -2   4  16       18.65       13.37      2.45 o 
  -1   4  16       48.71       51.40      4.12 o 
   0   4  16        4.02        4.70      1.88 o 
   1   4  16      247.74      237.98      7.14 o 
   2   4  16      448.28      462.73     10.03 o 
   3   4  16        3.80        6.99      2.36 o 
   4   4  16       54.04       55.24      6.00 o 
   5   4  16       70.79       76.88      6.55 o 
   6   4  16      503.48      508.18     17.81 o 
   7   4  16       19.13       15.28      4.02 o 
   8   4  16       20.05       20.28      5.55 o 
 -10   5  16       47.88       45.95      8.78 o 
  -9   5  16        1.91        7.19      3.76 o 
  -8   5  16       88.94      110.60      6.47 o 
  -7   5  16       61.22       53.79      6.24 o 
  -6   5  16       28.60       26.90      3.81 o 
  -5   5  16      388.93      411.88     12.27 o 
  -4   5  16        0.47        0.07      2.29 o 
  -3   5  16       64.20       68.47      4.51 o 
  -2   5  16      178.31      166.31      7.02 o 
  -1   5  16     1484.53     1482.77     22.37 o 
   0   5  16       65.30       63.50      5.81 o 
   1   5  16       75.32       88.54      4.83 o 
   2   5  16       10.04        6.60      2.52 o 
   3   5  16      429.29      419.46     11.40 o 
   4   5  16       24.68       25.96      3.97 o 
   5   5  16       33.32       35.13      4.37 o 
   6   5  16       35.12       45.32      4.91 o 
   7   5  16        2.55       -0.50      3.25 o 
  -8   6  16       54.98       59.06      8.45 o 
  -7   6  16      229.74      255.44     10.10 o 
  -6   6  16       84.67       81.37      5.75 o 
  -5   6  16       20.12       12.71      3.42 o 
  -4   6  16       14.31       15.43      4.60 o 
  -3   6  16      265.48      260.11     11.27 o 
  -2   6  16      311.57      314.24     10.39 o 
  -1   6  16        0.63        3.09      2.70 o 
   0   6  16       25.62       27.28      3.61 o 
   1   6  16      107.60       97.56      7.04 o 
   2   6  16       91.51       99.30      9.29 o 
   3   6  16       19.86       19.61      3.38 o 
   4   6  16      191.62      217.47     11.53 o 
   5   6  16       43.12       37.66      5.29 o 
   6   6  16       18.87       10.74      6.11 o 
  -6   7  16       17.64       19.72      5.67 o 
  -5   7  16       58.31       58.97      8.93 o 
  -4   7  16      138.59      148.15      8.55 o 
  -3   7  16       91.82       96.17      6.11 o 
  -2   7  16        0.94        0.02      2.77 o 
  -1   7  16      571.33      558.97     12.98 o 
   0   7  16        3.37        1.70      3.17 o 
   1   7  16       10.95       15.31      4.43 o 
   2   7  16       83.44       80.00      7.50 o 
   3   7  16        4.30       10.72      4.60 o 
   4   7  16       11.23       11.33      6.56 o 
 -11   0  17      195.62      210.69     12.93 o 
  -9   0  17      115.67      127.96     10.19 o 
  -7   0  17      362.54      354.05     15.18 o 
  -5   0  17      553.37      527.40     21.51 o 
  -3   0  17       14.22       17.05      4.72 o 
  -1   0  17      284.89      273.81     11.32 o 
   1   0  17      575.24      556.34     13.77 o 
   3   0  17      261.85      310.45     12.83 o 
   5   0  17       55.62       55.33      6.44 o 
   7   0  17       59.72       54.35      6.84 o 
   9   0  17       26.55       32.63      6.88 o 
 -12   1  17      104.22      125.34      8.54 o 
 -11   1  17        6.69        9.16      4.11 o 
 -10   1  17        6.11        6.17      3.69 o 
  -9   1  17       42.14       49.63      5.17 o 
  -8   1  17       54.05       61.64      4.93 o 
  -7   1  17      762.93      735.55     14.49 o 
  -6   1  17       56.80       56.85      5.15 o 
  -5   1  17      491.45      520.20     11.15 o 
  -4   1  17       38.70       39.54      4.34 o 
  -3   1  17      109.25       84.33      5.54 o 
  -2   1  17      139.52      137.81      6.59 o 
  -1   1  17      180.84      186.00     10.32 o 
   0   1  17      596.31      568.44     10.89 o 
   1   1  17     1259.38     1069.54     16.74 o 
   2   1  17       28.74       29.03      3.10 o 
   3   1  17      175.98      167.76      7.26 o 
   4   1  17        1.43        2.10      1.96 o 
   5   1  17       96.49       97.76      5.21 o 
   6   1  17      127.21      129.17     12.50 o 
   7   1  17       13.23        9.50      3.52 o 
   8   1  17        0.11       -3.09      3.09 o 
   9   1  17       53.41       53.71      5.73 o 
 -11   2  17        1.70        1.37      3.71 o 
 -10   2  17      402.95      439.49     12.19 o 
  -9   2  17       24.41       19.17      3.76 o 
  -8   2  17      548.72      556.45     13.23 o 
  -7   2  17      233.30      233.08     15.74 o 
  -6   2  17        9.38       10.31      2.88 o 
  -5   2  17       60.08       55.12      4.36 o 
  -4   2  17      166.80      159.81      6.45 o 
  -3   2  17      273.89      247.78      8.94 o 
  -2   2  17       33.70       31.70      3.99 o 
  -1   2  17       18.32       12.42      3.16 o 
   0   2  17      171.57      155.66      5.71 o 
   1   2  17       16.32       18.75      2.78 o 
   2   2  17        1.90        0.73      2.03 o 
   3   2  17      154.25      139.70      4.68 o 
   4   2  17      161.83      125.54      4.70 o 
   5   2  17        2.12        3.83      2.19 o 
   6   2  17       90.67       89.10      5.07 o 
   7   2  17        5.73        3.41      3.05 o 
   8   2  17       33.99       29.12      4.39 o 
   9   2  17       45.16       36.39      5.06 o 
 -11   3  17        0.55       -1.42      4.32 o 
 -10   3  17        5.52        2.89      3.38 o 
  -9   3  17        1.75        3.19      2.76 o 
  -8   3  17        2.13        1.82      2.96 o 
  -7   3  17       42.06       37.55      4.27 o 
  -6   3  17      107.01      114.34      8.02 o 
  -5   3  17      342.33      321.38      9.52 o 
  -4   3  17        1.85        0.81      2.20 o 
  -3   3  17      694.89      694.56     13.77 o 
  -2   3  17       27.27       29.65      2.98 o 
  -1   3  17      571.88      568.74     13.93 o 
   0   3  17      845.28      786.25     14.20 o 
   1   3  17        2.26        6.26      2.34 o 
   2   3  17        0.07       -1.16      1.95 o 
   3   3  17       11.06       10.51      3.06 o 
   4   3  17        9.94       12.72      3.39 o 
   5   3  17      121.19      134.04     10.24 o 
   6   3  17      181.55      164.06     10.31 o 
   7   3  17      140.93      153.98      6.83 o 
   8   3  17        1.01       -2.87      3.65 o 
   9   3  17        5.59        5.47      5.97 o 
 -10   4  17       11.87        6.13      4.55 o 
  -9   4  17      128.65      134.50      7.69 o 
  -8   4  17        1.80        4.78      3.21 o 
  -7   4  17       48.70       50.68      5.14 o 
  -6   4  17       14.70       14.87      3.52 o 
  -5   4  17       90.08       83.08      6.13 o 
  -4   4  17       36.02       39.93      4.21 o 
  -3   4  17      356.70      363.67      9.18 o 
  -2   4  17      457.20      474.46     10.58 o 
  -1   4  17      149.59      148.84      5.38 o 
   0   4  17       56.05       50.74      6.51 o 
   1   4  17      118.76      120.34      5.43 o 
   2   4  17       61.88       61.36      4.26 o 
   3   4  17      367.80      369.19     10.04 o 
   4   4  17      390.85      409.51     14.43 o 
   5   4  17       31.07       30.07      4.82 o 
   6   4  17        2.88        9.49      5.41 o 
   7   4  17       26.09       27.28      5.27 o 
   8   4  17       11.72        3.54      5.01 o 
  -9   5  17       43.48       52.38      5.79 o 
  -8   5  17       22.68       23.16      4.07 o 
  -7   5  17       31.20       24.18      4.03 o 
  -6   5  17      307.04      322.44      9.79 o 
  -5   5  17       35.40       26.85      4.07 o 
  -4   5  17        1.34        3.92      2.64 o 
  -3   5  17       10.43        7.50      2.84 o 
  -2   5  17      357.17      352.41      9.39 o 
  -1   5  17        1.41        7.47      2.63 o 
   0   5  17      129.21      122.06      5.27 o 
   1   5  17        3.87        2.55      2.59 o 
   2   5  17       47.81       54.67      4.76 o 
   3   5  17       55.97       60.65      5.99 o 
   4   5  17       33.51       37.29      3.87 o 
   5   5  17       46.93       55.42      4.85 o 
   6   5  17       14.86        4.79      6.89 o 
   7   5  17        0.74        0.53      4.77 o 
  -7   6  17       55.76       68.36      6.61 o 
  -6   6  17       26.37       23.75      5.25 o 
  -5   6  17      379.68      372.42     10.66 o 
  -4   6  17        0.07       -1.35      2.57 o 
  -3   6  17        3.07        2.91      2.81 o 
  -2   6  17      251.56      253.69      9.43 o 
  -1   6  17      268.16      262.08      8.74 o 
   0   6  17        2.28        4.99      2.69 o 
   1   6  17       54.28       61.44      4.40 o 
   2   6  17        9.95       10.67      3.00 o 
   3   6  17        0.44        1.30      3.52 o 
   4   6  17       30.38       26.88      4.85 o 
   5   6  17      139.94      153.24      8.46 o 
  -5   7  17        0.88       -1.36      4.18 o 
  -4   7  17       25.48       29.76      5.90 o 
  -3   7  17      141.54      149.08     13.71 o 
  -2   7  17      278.12      285.21     19.02 o 
  -1   7  17      216.41      208.68     10.28 o 
   0   7  17      258.45      277.76     11.42 o 
   1   7  17        5.88        6.70      5.10 o 
   2   7  17        6.95        7.05      7.48 o 
 -10   0  18        1.71       -2.03      4.96 o 
  -8   0  18      142.29      152.10      9.61 o 
  -6   0  18      975.26      906.10     31.42 o 
  -4   0  18      629.78      563.88     22.54 o 
  -2   0  18     1007.29      946.23     24.08 o 
   0   0  18      392.17      429.75     14.61 o 
   2   0  18     2183.72     2085.52     42.25 o 
   4   0  18       82.53       87.15      7.31 o 
   6   0  18       92.70       67.18      8.21 o 
   8   0  18      127.49      136.93     10.65 o 
 -11   1  18       19.11       23.71      4.97 o 
 -10   1  18       35.87       33.14      5.27 o 
  -9   1  18       21.67       24.61      4.61 o 
  -8   1  18      135.59      166.57      6.92 o 
  -7   1  18      154.32      145.37      7.47 o 
  -6   1  18       89.65       94.44      5.83 o 
  -5   1  18       52.96       41.42      5.25 o 
  -4   1  18       25.62       35.88      4.40 o 
  -3   1  18      121.54      107.73      7.85 o 
  -2   1  18      155.64      142.82      6.95 o 
  -1   1  18        4.85        3.24      2.67 o 
   0   1  18      322.55      300.19      8.66 o 
   1   1  18       22.93       24.04      3.19 o 
   2   1  18      100.02      100.07      4.54 o 
   3   1  18       61.61       62.72      4.16 o 
   4   1  18        0.86       -0.74      2.19 o 
   5   1  18        1.09       -0.55      3.29 o 
   6   1  18       23.16       22.22      3.80 o 
   7   1  18       18.08       18.49      3.95 o 
   8   1  18       93.67       93.90      9.83 o 
   9   1  18       36.05       41.80      6.50 o 
 -11   2  18       43.61       41.82      5.89 o 
 -10   2  18       29.29       39.79      4.86 o 
  -9   2  18       19.96        9.92      3.81 o 
  -8   2  18       59.71       60.90      6.02 o 
  -7   2  18      392.41      373.18     11.78 o 
  -6   2  18        0.18        3.12      2.80 o 
  -5   2  18      208.82      194.09      7.29 o 
  -4   2  18      216.19      190.59      6.24 o 
  -3   2  18      259.77      234.57      9.10 o 
  -2   2  18       25.88       16.87      3.53 o 
  -1   2  18      138.93      138.84      8.43 o 
   0   2  18      170.43      167.24      6.68 o 
   1   2  18        0.03        4.23      2.48 o 
   2   2  18      491.93      428.51      9.64 o 
   3   2  18        0.03       -1.81      1.93 o 
   4   2  18       15.48       18.16      2.77 o 
   5   2  18      195.10      176.72      7.02 o 
   6   2  18       50.52       77.39      5.62 o 
   7   2  18       36.85       34.72      4.23 o 
   8   2  18        2.51        2.84      3.62 o 
 -10   3  18      115.09      112.84      7.15 o 
  -9   3  18       79.46       60.70      6.49 o 
  -8   3  18       64.87       58.78      5.47 o 
  -7   3  18      145.02      148.83      7.52 o 
  -6   3  18        0.25       -1.32      2.42 o 
  -5   3  18       46.48       42.11      4.80 o 
  -4   3  18      143.81      135.11      6.31 o 
  -3   3  18       39.87       43.81      3.87 o 
  -2   3  18      574.39      557.50     14.16 o 
  -1   3  18      139.52      122.78      6.76 o 
   0   3  18        0.01       -0.15      2.44 o 
   1   3  18        0.25        2.94      2.33 o 
   2   3  18      549.63      552.87     13.18 o 
   3   3  18        5.22        8.47      2.68 o 
   4   3  18      243.97      246.03      9.29 o 
   5   3  18       17.57       19.47      4.75 o 
   6   3  18       31.00       31.81      6.27 o 
   7   3  18        0.17       -2.99      2.99 o 
   8   3  18       14.74       11.22      3.74 o 
 -10   4  18      155.16      204.38     11.75 o 
  -9   4  18        0.97        4.92      4.30 o 
  -8   4  18      117.86      117.65      7.29 o 
  -7   4  18       17.82       16.02      3.84 o 
  -6   4  18      224.24      243.75      9.93 o 
  -5   4  18       79.23       91.18      7.62 o 
  -4   4  18       10.49        8.87      2.93 o 
  -3   4  18       62.00       61.64      4.45 o 
  -2   4  18       57.53       66.86      4.29 o 
  -1   4  18        0.27        0.87      2.53 o 
   0   4  18      331.01      328.96      8.95 o 
   1   4  18      118.54      125.96      7.10 o 
   2   4  18        4.73        0.52      2.92 o 
   3   4  18       45.48       43.32      4.07 o 
   4   4  18       28.90       42.49      6.39 o 
   5   4  18        9.16        1.50      4.39 o 
   6   4  18       97.17      109.21     12.14 o 
   7   4  18        1.49        3.21      5.63 o 
  -8   5  18       75.02       71.66      7.70 o 
  -7   5  18        0.06       -0.60      2.81 o 
  -6   5  18       30.22       23.85      3.92 o 
  -5   5  18        0.39        0.89      2.63 o 
  -4   5  18      114.59      125.10      6.43 o 
  -3   5  18        3.00        2.43      2.64 o 
  -2   5  18        0.07       -2.35      2.35 o 
  -1   5  18       83.64       79.61      5.44 o 
   0   5  18       17.27       17.80      2.71 o 
   1   5  18       71.34       66.46      4.95 o 
   2   5  18       70.33       67.78      6.52 o 
   3   5  18       87.98      106.77      6.00 o 
   4   5  18       29.37       33.22      7.14 o 
   5   5  18       14.17       15.47      4.48 o 
   6   5  18        0.49        1.07      3.83 o 
  -7   6  18       55.07       58.76      7.43 o 
  -6   6  18       47.53       44.70      6.54 o 
  -5   6  18       33.34       39.05      5.47 o 
  -4   6  18        8.32       10.98      3.39 o 
  -3   6  18        7.94        4.32      3.13 o 
  -2   6  18       29.72       29.45      4.09 o 
  -1   6  18        0.03        2.70      2.78 o 
   0   6  18       80.23       96.28      5.46 o 
   1   6  18       12.70       12.59      3.02 o 
   2   6  18        8.91       17.28      4.11 o 
   3   6  18       81.22       80.71      7.00 o 
   4   6  18      137.84      142.64     13.37 o 
  -3   7  18       46.55       49.78      6.72 o 
  -2   7  18       41.75       60.37      7.61 o 
  -1   7  18        0.29        0.30      4.31 o 
   0   7  18        0.01        3.31      4.53 o 
 -11   0  19      114.01      135.88     12.99 o 
  -9   0  19      219.57      245.83     12.44 o 
  -7   0  19        6.77        3.03      5.47 o 
  -5   0  19      541.17      520.38     22.54 o 
  -3   0  19      210.63      225.93     14.13 o 
  -1   0  19     1211.14     1012.42     25.77 o 
   1   0  19       52.43       26.68      5.26 o 
   3   0  19      119.45      134.11      8.47 o 
   5   0  19      256.13      313.74     21.77 o 
   7   0  19      344.46      380.76     36.09 o 
 -11   1  19      115.73      105.13      8.48 o 
 -10   1  19       14.87       13.62      4.59 o 
  -9   1  19       69.29       81.59      5.96 o 
  -8   1  19        2.76        3.74      4.82 o 
  -7   1  19        4.91        4.15      3.14 o 
  -6   1  19      140.61      130.75      6.03 o 
  -5   1  19      162.59      148.69     10.16 o 
  -4   1  19       39.55       29.40      4.78 o 
  -3   1  19       18.20        7.52      2.86 o 
  -2   1  19        1.66       -0.20      2.70 o 
  -1   1  19       94.60       98.01      6.78 o 
   0   1  19       33.84       42.83      6.61 o 
   1   1  19      149.07      165.02      6.11 o 
   2   1  19        5.68        6.31      2.41 o 
   3   1  19        9.14        6.84      2.73 o 
   4   1  19       77.78       68.12      5.06 o 
   5   1  19        0.71       -2.52      3.01 o 
   6   1  19       40.16       32.57      4.50 o 
   7   1  19       34.12       39.51      5.09 o 
   8   1  19        6.43        7.40      3.99 o 
 -10   2  19      147.60      156.94      7.36 o 
  -9   2  19        0.01       -3.20      3.64 o 
  -8   2  19        2.17       -1.72      3.57 o 
  -7   2  19        7.95        2.27      3.07 o 
  -6   2  19        3.48        2.63      2.93 o 
  -5   2  19        9.42        9.40      3.38 o 
  -4   2  19       92.82       96.00      6.45 o 
  -3   2  19      260.24      229.02      9.19 o 
  -2   2  19      233.18      227.54      9.08 o 
  -1   2  19       97.91       76.43      5.60 o 
   0   2  19      119.00      101.20      6.18 o 
   1   2  19        2.75       -0.70      2.43 o 
   2   2  19      206.92      210.43      7.96 o 
   3   2  19       42.60       39.33      3.80 o 
   4   2  19       27.33       25.47      3.23 o 
   5   2  19       14.84       22.66      3.66 o 
   6   2  19        1.06        0.75      3.47 o 
   7   2  19      195.10      247.99     10.46 o 
   8   2  19       99.92      117.96      7.41 o 
 -10   3  19       19.27       31.72      6.34 o 
  -9   3  19        0.41        1.12      3.59 o 
  -8   3  19        5.25        2.04      3.57 o 
  -7   3  19      270.48      266.62      9.76 o 
  -6   3  19       16.66       14.10      3.40 o 
  -5   3  19      153.75      169.58      7.34 o 
  -4   3  19       10.33        6.14      2.74 o 
  -3   3  19       52.43       50.11      5.22 o 
  -2   3  19       67.13       67.27      5.76 o 
  -1   3  19      246.66      236.30     12.89 o 
   0   3  19        0.50       -2.32      2.32 o 
   1   3  19      199.11      207.56      8.70 o 
   2   3  19        4.16        1.84      2.45 o 
   3   3  19       96.98      111.40      6.19 o 
   4   3  19       37.92       35.14      5.67 o 
   5   3  19      102.16       94.37     10.30 o 
   6   3  19        1.78        0.42      5.05 o 
   7   3  19      216.14      252.23     17.74 o 
  -9   4  19        7.79        7.30      4.43 o 
  -8   4  19       73.43       66.29      6.68 o 
  -7   4  19       47.03       46.06      5.59 o 
  -6   4  19        2.41        4.71      3.43 o 
  -5   4  19      242.04      256.74      9.46 o 
  -4   4  19       42.44       49.74      5.37 o 
  -3   4  19      335.36      321.39      8.83 o 
  -2   4  19        6.46        5.74      2.98 o 
  -1   4  19        7.51       14.97      3.35 o 
   0   4  19       64.89       64.71      4.82 o 
   1   4  19        0.19       -1.19      2.27 o 
   2   4  19        9.11       15.44      3.37 o 
   3   4  19       26.77       29.63      3.86 o 
   4   4  19       53.26       54.08      6.97 o 
   5   4  19       23.76       28.38      9.76 o 
   6   4  19       10.93        7.92      8.49 o 
  -8   5  19       25.23       28.26      6.29 o 
  -7   5  19       24.65       25.22      5.16 o 
  -6   5  19      162.57      179.37      8.34 o 
  -5   5  19        6.01        4.12      3.09 o 
  -4   5  19       13.49        9.45      3.25 o 
  -3   5  19       33.11       44.89      5.12 o 
  -2   5  19       66.09       70.87      4.78 o 
  -1   5  19        8.53        1.01      3.19 o 
   0   5  19       24.01       25.48      3.97 o 
   1   5  19        0.41        0.45      2.63 o 
   2   5  19        2.09        0.57      2.79 o 
   3   5  19        9.48       13.04      3.48 o 
   4   5  19       13.19        6.36      4.10 o 
   5   5  19       33.12       33.81      4.42 o 
  -6   6  19        0.11        6.20      6.29 o 
  -5   6  19        0.15       -0.67      4.19 o 
  -4   6  19       22.88       26.03      6.15 o 
  -3   6  19      127.36      139.36      8.60 o 
  -2   6  19        0.21        0.00      3.22 o 
  -1   6  19       62.99       78.78      8.53 o 
   0   6  19        4.68        6.30      6.02 o 
   1   6  19       21.83       19.12      6.03 o 
   2   6  19       25.84       27.02      5.53 o 
   3   6  19      185.03      185.05     10.36 o 
 -10   0  20       39.43       38.20      8.05 o 
  -8   0  20      125.00      123.33     13.54 o 
  -6   0  20      251.16      248.02     16.66 o 
  -4   0  20       20.10       11.01      5.44 o 
  -2   0  20       21.91       28.34      6.75 o 
   0   0  20      262.77      272.69     12.45 o 
   2   0  20      251.17      259.52      9.89 o 
   4   0  20       33.85       29.46      6.59 o 
   6   0  20       98.99       91.21      9.75 o 
 -10   1  20        0.30       -1.82      3.33 o 
  -9   1  20      212.12      218.36     10.94 o 
  -8   1  20      642.22      680.13     16.69 o 
  -7   1  20       50.37       48.05      4.53 o 
  -6   1  20       34.79       43.90      6.17 o 
  -5   1  20       16.46       20.57      4.47 o 
  -4   1  20       57.15       68.19      8.32 o 
  -3   1  20       53.24       49.29      8.63 o 
  -2   1  20      209.73      190.72      8.67 o 
  -1   1  20       16.53       14.37      3.58 o 
   0   1  20       79.65       77.35      5.77 o 
   1   1  20       44.23       47.64      4.32 o 
   2   1  20       26.02       19.63      3.48 o 
   3   1  20       81.81       92.81      6.59 o 
   4   1  20       25.33       17.57      4.74 o 
   5   1  20       60.02       68.85      6.01 o 
   6   1  20        8.52       12.05      4.74 o 
   7   1  20       18.75       16.46      4.32 o 
 -10   2  20       27.59       30.69      6.91 o 
  -9   2  20        6.70        3.73      4.38 o 
  -8   2  20        5.99       -0.66      3.40 o 
  -7   2  20        1.81       -3.11      3.11 o 
  -6   2  20       25.16       32.17      5.02 o 
  -5   2  20       74.58       73.62      7.11 o 
  -4   2  20      255.65      239.30      9.89 o 
  -3   2  20       80.16       74.93      6.49 o 
  -2   2  20        0.90        1.14      2.81 o 
  -1   2  20      305.25      305.88     10.34 o 
   0   2  20       17.92        9.82      4.03 o 
   1   2  20      189.21      177.88      7.15 o 
   2   2  20        0.45        4.91      2.91 o 
   3   2  20        3.50        5.68      3.79 o 
   4   2  20       39.84       46.95      4.76 o 
   5   2  20       51.72       41.31      4.59 o 
   6   2  20        4.87        6.48      3.34 o 
   7   2  20       31.81       47.84      5.44 o 
  -9   3  20      200.50      214.84     13.16 o 
  -8   3  20        0.17        6.63      4.34 o 
  -7   3  20       22.50       24.70      4.69 o 
  -6   3  20       21.92       28.43      4.28 o 
  -5   3  20        3.66        8.80      3.02 o 
  -4   3  20      261.77      247.34     10.31 o 
  -3   3  20        5.56        4.76      3.41 o 
  -2   3  20      277.94      291.37     10.63 o 
  -1   3  20        0.19        2.37      2.84 o 
   0   3  20       26.28       21.67      3.61 o 
   1   3  20        1.60       -1.44      2.48 o 
   2   3  20       66.16       86.36      5.73 o 
   3   3  20        3.29        4.27      3.09 o 
   4   3  20      110.75      134.31      9.20 o 
   5   3  20       43.67       54.87     11.33 o 
   6   3  20       12.65       25.62      8.13 o 
  -8   4  20        0.58       -1.77      7.17 o 
  -7   4  20       41.69       54.69      7.44 o 
  -6   4  20       53.21       56.35      5.69 o 
  -5   4  20        0.52       -0.04      2.86 o 
  -4   4  20       73.23       79.90      5.58 o 
  -3   4  20        5.85        3.86      2.91 o 
  -2   4  20        0.02        0.14      2.74 o 
  -1   4  20        0.01       -0.57      2.70 o 
   0   4  20       84.63       75.06      5.46 o 
   1   4  20        0.33       -0.67      2.48 o 
   2   4  20        7.15        6.97      3.28 o 
   3   4  20        2.68        3.38      3.05 o 
   4   4  20        2.74        5.00      4.47 o 
   5   4  20       27.65       49.97     14.62 o 
  -7   5  20       11.06       16.44      7.95 o 
  -6   5  20       42.63       55.34      7.66 o 
  -5   5  20        2.73        6.11      4.04 o 
  -4   5  20       18.25       13.08      3.54 o 
  -3   5  20      186.42      196.90      7.63 o 
  -2   5  20        1.86        1.19      2.93 o 
  -1   5  20       71.50       75.56      5.90 o 
   0   5  20        4.06        5.79      3.11 o 
   1   5  20       67.34       79.91      5.93 o 
   2   5  20        2.74        4.71      3.82 o 
   3   5  20      224.66      247.61      9.26 o 
   4   5  20        3.49        6.22      2.92 o 
  -4   6  20       99.98      106.91      9.31 o 
  -3   6  20       28.62       32.02      8.34 o 
  -2   6  20        7.29        6.98      3.94 o 
  -1   6  20        1.78       -2.39      3.79 o 
   0   6  20       24.02       32.34     10.15 o 
   1   6  20        0.21        1.67      6.03 o 
  -9   0  21      684.53      772.28     34.90 o 
  -7   0  21      281.25      301.71     19.39 o 
  -5   0  21        5.19       -0.97      4.60 o 
  -3   0  21      118.44      126.49     12.02 o 
  -1   0  21       18.96       37.07     13.42 o 
   1   0  21        2.40        3.53      4.22 o 
   3   0  21       22.75       33.39      7.49 o 
   5   0  21       59.03       89.97     10.03 o 
   7   0  21      138.46      160.28     13.72 o 
 -10   1  21        0.11        5.59      6.59 o 
  -9   1  21       64.33       81.04     12.49 o 
  -8   1  21       62.07       62.63      9.72 o 
  -7   1  21       46.30       69.12      7.49 o 
  -6   1  21       53.46       60.74      8.61 o 
  -5   1  21      197.46      171.11      9.96 o 
  -4   1  21       35.84       43.52      6.02 o 
  -3   1  21       58.93       48.57      6.38 o 
  -2   1  21       83.72       95.11     10.15 o 
  -1   1  21        3.34        3.35      2.82 o 
   0   1  21      220.04      206.82      8.82 o 
   1   1  21      270.89      287.24     10.05 o 
   2   1  21       54.79       59.10      4.74 o 
   3   1  21       43.81       41.14      4.22 o 
   4   1  21       32.05       42.02      5.42 o 
   5   1  21      179.82      203.91     10.93 o 
   6   1  21       94.23      101.50      7.55 o 
   7   1  21       35.25       39.80      5.72 o 
  -9   2  21        9.99       19.75      7.45 o 
  -8   2  21      108.95      126.54      7.88 o 
  -7   2  21        5.16        5.12      3.31 o 
  -6   2  21      112.83      108.87      8.85 o 
  -5   2  21       27.85       21.42      5.00 o 
  -4   2  21       57.17       55.76      6.44 o 
  -3   2  21       15.51       19.90      4.06 o 
  -2   2  21      107.16      132.38      7.53 o 
  -1   2  21      144.37      150.36      7.93 o 
   0   2  21       11.91       10.22      3.57 o 
   1   2  21        9.80        9.06      3.91 o 
   2   2  21       77.27       80.57      5.29 o 
   3   2  21       14.29       15.65      3.56 o 
   4   2  21       59.58       59.16      4.80 o 
   5   2  21      183.30      202.97      9.10 o 
   6   2  21       41.06       38.46      5.12 o 
  -8   3  21       83.11      113.77     11.45 o 
  -7   3  21      430.92      489.77     14.32 o 
  -6   3  21        0.26        2.33      3.43 o 
  -5   3  21      131.27      131.68     11.77 o 
  -4   3  21       12.20        7.40      3.78 o 
  -3   3  21        1.95        1.91      3.34 o 
  -2   3  21       73.94       73.65      6.38 o 
  -1   3  21       68.97       75.65      6.21 o 
   0   3  21       55.71       50.30      4.76 o 
   1   3  21        1.06        2.91      2.62 o 
   2   3  21        2.32        0.81      2.82 o 
   3   3  21       10.43       12.44      3.46 o 
   4   3  21       41.80       58.41      5.31 o 
   5   3  21       43.39       46.08     13.72 o 
  -7   4  21       68.06       72.71     10.42 o 
  -6   4  21       81.14       78.25      8.52 o 
  -5   4  21      223.11      265.65      9.36 o 
  -4   4  21       54.26       57.60      7.73 o 
  -3   4  21       27.72       31.81      5.23 o 
  -2   4  21       49.08       40.45      4.75 o 
  -1   4  21      156.10      162.95      7.77 o 
   0   4  21        3.11       -0.51      3.02 o 
   1   4  21       19.71        9.74      3.60 o 
   2   4  21       26.37       20.84      3.88 o 
   3   4  21       59.00       58.70      5.21 o 
   4   4  21      120.71      134.90      9.99 o 
  -6   5  21       91.07      114.53     16.70 o 
  -5   5  21        4.36        8.74      5.02 o 
  -4   5  21        2.99        5.90      4.75 o 
  -3   5  21       82.31       80.10      7.96 o 
  -2   5  21        1.38        5.71      4.18 o 
  -1   5  21       12.79        8.44      5.25 o 
   0   5  21       80.28       90.70      9.66 o 
   1   5  21       26.66       28.38      4.97 o 
   2   5  21       25.16       25.61      8.17 o 
  -8   0  22        0.74        8.18      6.84 o 
  -6   0  22      164.57      150.76     14.34 o 
  -4   0  22       56.48       26.83      7.79 o 
  -2   0  22       14.32       10.26      6.11 o 
   0   0  22      166.16      206.99     14.01 o 
   2   0  22        0.26        3.64      4.58 o 
   4   0  22       20.74        9.16      6.28 o 
   6   0  22      132.68      146.94     35.79 o 
  -9   1  22       25.26       25.65     13.72 o 
  -8   1  22      196.83      194.75     17.28 o 
  -7   1  22       41.94       56.68      9.39 o 
  -6   1  22        0.89       -1.21      3.55 o 
  -5   1  22        0.22       -3.65      3.70 o 
  -4   1  22       40.88       38.67      6.11 o 
  -3   1  22      138.37      142.17     11.11 o 
  -2   1  22       18.07       23.66      4.86 o 
  -1   1  22      121.84      123.40      8.17 o 
   0   1  22      200.25      202.71      9.02 o 
   1   1  22        0.00        2.50      3.27 o 
   2   1  22       36.82       58.42      4.99 o 
   3   1  22       48.07       45.77      6.65 o 
   4   1  22       13.35        8.97      4.52 o 
   5   1  22       26.07       16.29      7.92 o 
   6   1  22       16.76       10.89      4.86 o 
  -8   2  22        1.34       -0.62      4.61 o 
  -7   2  22      307.38      352.19     17.76 o 
  -6   2  22        1.78       -0.36      4.04 o 
  -5   2  22      116.63      129.30      9.31 o 
  -4   2  22       59.30       61.72      6.98 o 
  -3   2  22        3.51       -1.34      3.33 o 
  -2   2  22       44.12       55.07      5.78 o 
  -1   2  22      163.88      195.85      9.22 o 
   0   2  22        3.09        3.40      3.40 o 
   1   2  22      152.44      157.34      8.12 o 
   2   2  22       71.76       79.44      9.60 o 
   3   2  22      100.70      121.11      7.22 o 
   4   2  22        7.96       -0.86      3.90 o 
   5   2  22       45.68       53.77      9.02 o 
  -8   3  22       28.68       23.35     11.93 o 
  -7   3  22       30.08       34.54     10.25 o 
  -6   3  22      134.87      139.21     11.88 o 
  -5   3  22       34.99       39.96      6.61 o 
  -4   3  22       57.10       56.25      6.23 o 
  -3   3  22        8.28        8.32      3.74 o 
  -2   3  22       74.59       86.62      6.91 o 
  -1   3  22       32.35       36.36      5.05 o 
   0   3  22        6.40        3.94      3.00 o 
   1   3  22        0.47        4.86      2.91 o 
   2   3  22        5.40        5.00      3.26 o 
   3   3  22        2.33        3.33      3.32 o 
   4   3  22        4.14       -2.31      3.95 o 
  -6   4  22       25.95       29.83      5.86 o 
  -5   4  22      112.02      130.14     13.33 o 
  -4   4  22       48.31       44.08      6.64 o 
  -3   4  22       39.02       43.53      5.01 o 
  -2   4  22       10.81       13.19      3.79 o 
  -1   4  22        0.02       -0.69      2.87 o 
   0   4  22       32.68       40.26      6.27 o 
   1   4  22      106.29      121.08      9.43 o 
   2   4  22       96.65      101.12      6.29 o 
   3   4  22        0.19       -0.16      3.20 o 
  -4   5  22        3.94        5.25      6.56 o 
  -3   5  22       99.60      113.93     23.90 o 
  -2   5  22        0.11       -0.85      4.99 o 
  -1   5  22       16.23       33.37      6.53 o 
   0   5  22       25.02       20.14      5.99 o 
  -7   0  23       68.18       53.09     16.11 o 
  -5   0  23      111.78       81.98     11.79 o 
  -3   0  23       16.09       18.35      6.95 o 
  -1   0  23      118.69      137.93     36.39 o 
   1   0  23       82.18       86.32     21.48 o 
   3   0  23      220.64      253.69     12.57 o 
   5   0  23       16.42       17.09     19.69 o 
  -8   1  23        0.27        0.35      7.79 o 
  -7   1  23      166.14      168.99     16.20 o 
  -6   1  23       86.74       88.29      8.69 o 
  -5   1  23       52.22       68.38      7.73 o 
  -4   1  23      131.41      114.25      8.97 o 
  -3   1  23        0.06        6.44      4.01 o 
  -2   1  23        0.49       -1.32      3.79 o 
  -1   1  23      190.80      207.77     10.49 o 
   0   1  23      198.42      263.24     15.03 o 
   1   1  23        3.04        0.25      3.33 o 
   2   1  23      110.07      125.67      9.42 o 
   3   1  23        0.35        2.81      4.09 o 
   4   1  23       31.17       39.58      5.31 o 
   5   1  23       10.65       11.43      5.23 o 
  -7   2  23       15.89       30.02     10.74 o 
  -6   2  23      112.69      168.93     15.29 o 
  -5   2  23       38.21       42.71      6.74 o 
  -4   2  23       10.53        2.74      4.25 o 
  -3   2  23      126.00      133.19     13.64 o 
  -2   2  23       63.33       39.19      6.63 o 
  -1   2  23        2.30        5.86      3.68 o 
   0   2  23       76.92       67.64      7.24 o 
   1   2  23       94.20       96.80      7.02 o 
   2   2  23        0.10       -2.40      3.08 o 
   3   2  23       39.00       49.73      5.96 o 
   4   2  23       65.68       84.76      9.43 o 
  -6   3  23        2.87        8.40      7.56 o 
  -5   3  23       17.17       24.19      9.00 o 
  -4   3  23       19.77       11.17      8.40 o 
  -3   3  23       72.22       70.85      6.65 o 
  -2   3  23       22.28       14.42      6.13 o 
  -1   3  23       68.67       80.64      6.93 o 
   0   3  23      200.46      279.51     13.78 o 
   1   3  23       80.10       93.30      8.20 o 
   2   3  23        3.85       -1.78      3.29 o 
   3   3  23       40.84       57.88      5.81 o 
  -5   4  23       14.83       12.03      9.16 o 
  -4   4  23       40.04       41.27     11.08 o 
  -3   4  23      133.84      123.87     15.51 o 
  -2   4  23      153.88      201.80     11.09 o 
  -1   4  23        1.01        4.35      4.00 o 
   0   4  23        7.30        5.36      4.19 o 
   1   4  23      111.82      114.26      9.50 o 
  -6   0  24       16.30       11.93     11.33 o 
  -4   0  24      143.21      175.34     15.36 o 
  -2   0  24       31.14       19.47     16.40 o 
   0   0  24       28.84       21.86      8.65 o 
   2   0  24       16.18        4.77      7.75 o 
  -7   1  24      145.41      173.83     16.66 o 
  -6   1  24       47.82       55.44     14.02 o 
  -5   1  24        4.57        5.67      7.56 o 
  -4   1  24       90.43      105.09     10.50 o 
  -3   1  24       52.83       66.45     13.60 o 
  -2   1  24       79.72      103.74      8.53 o 
  -1   1  24      145.54      154.65     13.78 o 
   0   1  24       75.14       92.95      7.68 o 
   1   1  24       48.27       42.41      5.86 o 
   2   1  24      132.26      171.77      9.68 o 
   3   1  24        0.65       -3.08      4.21 o 
  -6   2  24       11.24        3.48      7.73 o 
  -5   2  24       85.83       81.88     12.15 o 
  -4   2  24        0.36        2.01      4.93 o 
  -3   2  24       52.40       41.57      6.52 o 
  -2   2  24        7.76       -1.40      4.39 o 
  -1   2  24        0.51       -1.62      3.87 o 
   0   2  24        1.29        0.98      3.81 o 
   1   2  24       68.46       79.47      8.44 o 
   2   2  24        4.08        5.28      3.88 o 
   3   2  24       11.35       12.27      4.89 o 
  -5   3  24        0.85        2.98      7.39 o 
  -4   3  24       26.96       22.04      8.83 o 
  -3   3  24        0.79       -2.67      7.46 o 
  -2   3  24      212.36      240.54     12.04 o 
  -1   3  24       25.52       18.39      5.49 o 
   0   3  24        0.04        2.36      4.31 o 
   1   3  24       19.30       14.69      5.18 o 
  -5   0  25      133.93      132.43     20.88 o 
  -3   0  25      115.07      137.80     19.09 o 
  -1   0  25       89.02       86.46     11.30 o 
   1   0  25        6.21        8.35      6.75 o 
  -5   1  25       81.72       85.54     12.74 o 
  -4   1  25       89.19       83.63     11.97 o 
  -3   1  25       10.61        0.87      8.05 o 
  -2   1  25       11.03        7.84      5.37 o 
  -1   1  25       54.41       54.93     10.42 o 
   0   1  25        2.02        0.15      4.30 o 
   1   1  25      184.19      214.71     12.32 o 
  -4   2  25        2.18       -5.31      6.71 o 
  -3   2  25        4.68       12.77      7.73 o 
  -2   2  25      297.10      340.41     28.63 o 
  -1   2  25        2.79        2.86      7.70 o 
   0   2  25       92.86      100.47      9.39 o 
                                                 
